# Supplementary material for: Identification of exosome-like nanoparticle-derived microRNAs from 11 edible fruits and vegetables
Source: PeerJ. 2018 Jul 31;6:e5186. doi: 10.7717/peerj.5186 (PMC6074755; doi:10.7717/peerj.5186)
Supplement: Table S1 — All miRNAs are named MIR- based on the plant miRNA maturation nomenclature. [file peerj-06-5186-s005.csv]

Supplementary Table 1.Merged normalized expression and sequenceuence of all identification miRNAs in 11 species��notes:All miRNAs are named MIR- based on the plant miRNA maturation nomenclature��
miRNA_id	classification and nomenclature	co_expressed_species	grapefruit_expression	soybean_expression	Hami melon_expression	pea_expression	coconut_expression	blueberry_expression	tomato_expression	pear_expression	ginger_expression	kiwifruit_expression	orange_expression	grapefruit_sequence	soybean_sequence	Hami melon_sequence	pea_sequence	coconut_sequence	blueberry_sequence	tomato_sequence	pear_sequence	ginger_sequence	kiwifruit_sequence	orange_sequence	reference_sequence
aly-MIR-156e-5p	frequent miRNAs	11	33.82	391.34	172.19	351.99	14.89	5.13	1.54	66.23	590.82	14.42	5.17	TGACAGAAGAGAGTGAGCAC	TGACAGAAGAGAGTGAGCAC	TGACAGAAGAGAGTGAGCAC	TGACAGAAGAGAGTGAGCAC	TGACAGAAGAGAGTGAGCAC	TGACAGAAGAGAGTGAGCAC	TGACAGAAGAGAGTGAGCAC	TGACAGAAGAGAGTGAGCA	TGACAGAAGAGAGTGAGCAC	TGACAGAAGAGAGTGAGCAC	TGACAGAAGAGAGTGAGCAC	TGACAGAAGAGAGTGAGCAC
osa-MIR-5072	frequent miRNAs	11	9986.14	3083.23	79.53	34.62	16.18	12.59	496.61	65.64	2662.91	36.97	6	CCCCAGTGGAGTCGCCA	CCCCAGTGGAGTCGCC	CCCCAGCAGAGTCGCCA	CCCCAGCGGAGTCGC	CCCCAGCGGAGTCGCCA	CCCCAGTGGAGTCGCCA	CCCCAGCGGAGTCGCCA	GTTCCCCAGCAGAGTCGCC	CCCCAGCGGAGTCGCCA	CCCCAGCAGAGTCGCCA	TCCCCAGTGGAGTCGCC	CGATTCCCCAGCGGAGTCGCCA
mtr-MIR-159a	frequent miRNAs	11	1662.21	223926.47	28169.56	39131.45	40.13	235.4	25.51	2273.73	1122.56	9550.58	4486.21	TTTGGATTGAAGGGAGCTCTA	TTTGGATTGAAGGGAGCTCTA	TTTGGATTGAAGGGAGCTCTA	TTTGGATTGAAGGGAGCTCTA	TTTGGATTGAAGGGAGCTCTA	TTTGGATTGAAGGGAGCTCTA	TTTGGATTGAAGGGAGCTCTA	TTTGGATTGAAGGGAGCTCTA	TTTGGATTGAAGGGAGCTCT	TTTGGATTGAAGGGAGCTCTA	TTTGGATTGAAGGGAGCTCTA	TTTGGATTGAAGGGAGCTCTA
ath-MIR-8175	frequent miRNAs	11	10575.64	6595.79	5882.13	152.91	49.83	26.57	1175.98	39.44	464.22	43.87	14.06	CCCCGGCAACGGCGCCA	CGATCCCCGGCAACGGCGCC	CCCCGGCAACGGCGCCA	CCCCGGCAACGGCGCCA	CCCCGGCAACGGCGCCA	CCCCGGCAACGGCGCCA	CCCCGGCAACGGCGCCA	CCCGGCAACGGCGCC	CCCCGGCAACGGCGCCA	CCCCGGCAACGGCGCCA	CGATCCCCGGCAACGGCGCCA	GATCCCCGGCAACGGCGCCA
aly-MIR-166h-3p	frequent miRNAs	11	798.09	42240.06	3700.59	24044.94	320.36	18448.28	1778.6	8392.92	869.35	4446.17	2837.95	TCGGACCAGGCTTCATTCCCC	TCGGACCAGGCTTCATTCCCC	TTCGGACCAGGCTTCATTCCC	TCGGACCAGGCTTCATTCCCC	TCGGACCAGGCTTCATTCCCC	TCGGACCAGGCTTCATTCCCC	TCGGACCAGGCTTCATTCCCC	TCGGACCAGGCTTCATTCCCC	TCGGACCAGGCTTCATTCCCC	TCGGACCAGGCTTCATTCCCC	TCGGACCAGGCTTCATTCCCC	TCGGACCAGGCTTCATTCCCC
mtr-MIR-319d-3p	frequent miRNAs	11	10.47	18820.43	4268.96	2720.71	73.13	288.55	7.26	63.28	33626.07	245.13	74.02	TTGGACTGAAGGGAGCTCCCT	TTGGACTGAAGGGAGCTCCCT	TTGGACTGAAGGGAGCTCCC	TTGGACTGAAGGGAGCTCCCT	TTGGACTGAAGGGAGCTCCCT	TTGGACTGAAGGGAGCTCCCT	GCTTGGACTGAAGGGAGCTCCCT	TTGGACTGAAGGGAGCTCCT	TTGGACTGAAGGGAGCTCCCT	TTGGACTGAAGGGAGCTCCCT	CTTGGACTGAAGGGAGCTCCC	TTGGACTGAAGGGAGCTCCCT
bdi-MIR-5054	frequent miRNAs	11	61882.66	14889.93	2792.95	1058.85	851.71	565.44	3819.59	1356.88	11238.23	2144.08	84.15	CCCCACGGTGGGCGCCA	CCCCACGGTGGGCGCC	CCCCACGGTGGGCGCCA	CCCCACGGTGGGCG	CCCCACGGTGGGCGCCA	CCCCACGGTGGGCGCCA	CCCCACGGTGGGCGCCA	CCCCACGGTGGGCGCC	CCCCACGGTGGGCGCCA	CCCCACGGTGGGCGCCA	CCCCACGGTGGGCGCCA	TCCCCACGGTCGGCGCCA
mtr-MIR-162	frequent miRNAs	10	74.9	1299.4	191.89	441.43	3.88	427.46	224.33	1415.16	0	3115.72	539.84	TCGATAAACCTCTGCATCCAG	TCGATAAACCTCTGCATCCAG	TCGATAAACCTCTGCATCCAG	TCGATAAACCTCTGCATCCAG	TCGATAAACCTCTGCATCCAG	TCGATAAACCTCTGCATCCAG	TCGATAAACCTCTGCATCCA	TCGATAAACCTCTGCATCCAG	none	TCGATAAACCTCTGCATCCAG	TCGATAAACCTCTGCATCCAG	TCGATAAACCTCTGCATCCAG
gma-MIR-166h-3p	frequent miRNAs	10	15628.31	9194.6	2865.18	3418.92	11	10096.3	19.57	23.25	0	1680.66	9354.92	TCTCGGACCAGGCTTCATTCC	TCTCGGACCAGGCTTCATTCC	TCTCGGACCAGGCTTCATTCC	TCTCGGACCAGGCTTCATTCC	TCTCGGACCAGGCTTCATTCC	TCTCGGACCAGGCTTCATTCC	TCTCGGACCAGGCTTCATTCC	TCTCGGACCAGGCTTCATTCC	none	TCTCGGACCAGGCTTCATTCC	TCTCGGACCAGGCTTCATTCC	TCTCGGACCAGGCTTCATTCC
peu-MIR-2916	frequent miRNAs	10	7504.1	7234.1	51.07	46.16	0	725.79	417.65	477.41	2992.08	27.46	58.72	TTGGGGGCTCGAAGACGATC	GGGGCTCGAAGACGATC	TGGGGGCTCGAAGACG	TGGGGGCTCGAAGACGATCA	none	TTGGGGGCTCGAAGACGATC	GGGGCTCGAAGACGATCA	TTGGGGGCTCGAAGACGATC	TGGGGGCTCGAAGACGATCA	TTGGGGGCTCGAAGACGATC	TTGGGGGCTCGAAGACGATCA	TGGGGACTCGAAGACGATCATAT
mtr-MIR-168c-3p	frequent miRNAs	9	277.84	0	24.08	0	6.47	16.32	317.36	18.54	37.98	169.97	115.16	CCCGCCTTGCATCAACTGAAT	none	CCCGCCTTGCATCAACTGAAT	none	CCCGCCTTGCATCAACTGAAT	CCCGCCTTGCATCAACTGAAT	CCCGCCTTGCATCAACTG	CCCGCCTTGCATCAACTG	CCCGCCTTGCATCAACT	TCCGGCTTGCATCAACTGAAT	CCCGCCTTGCATCAACTGAAT	CCCGCCTTGCATCAACTGAAT
ppt-MIR-1029	frequent miRNAs	9	27.38	279.26	6.57	0	3.24	3.26	1714.16	15.89	0	4.14	4.55	TCTCTCTCACCCCACCA	CTCTCTCACCCCACC	TCTCTCTCACCCCACCA	none	TCTCTCACCCCACCA	TCTCTCACCCCACCA	CTCTCTCACCCCACCA	TCTCTCACCCCACC	none	TCTCTCACCCCACCA	CTCTCTCACCCCACC	TCTCTCTCAACCAACCATAC
mtr-MIR-168c-5p	frequent miRNAs	9	442.93	562.31	124.76	118.29	0	166.41	0	226.34	1156.32	697.82	458.79	TCGCTTGGTGCAGGTCGGGAA	TCGCTTGGTGCAGGTCGGGAA	TCGCTTGGTGCAGGTCGGGAA	TCGCTTGGTGCAGGTCGGGAA	none	TCGCTTGGTGCAGGTCGGGAA	none	TCGCTTGGTGCAGGTCGGGAA	TCGCTTGGTGCAGGTCGGGA	TCGCTTGGTGCAGGTCGGGAA	TCGCTTGGTGCAGGTCGGGAA	TCGCTTGGTGCAGGTCGGGAA
ath-MIR-157c-5p	frequent miRNAs	9	0	193.77	57.64	435.66	0	779.87	2.64	50.33	80.18	30.53	21.5	none	TTGACAGAAGATAGAGAGCAC	TTGACAGAAGATAGAGAGCAC	TTGACAGAAGATAGAGAGCAC	none	TTGACAGAAGATAGAGAGCACC	TTGACAGAAGATAGAGAGCAC	TTGACAGAAGATAGAGAGCAC	TTGACAGAAGATAGAGAGCAC	TTGACAGAAGATAGAGAGCAC	CTGACAGAAGATAGAGAGCAC	TTGACAGAAGATAGAGAGCAC
ptc-MIR-6478	frequent miRNAs	9	74726.13	140.58	0	0	133.97	803.17	2484.81	1051.06	29.54	11.66	1227.93	CCGACCTTAGCTCAGTTGGCA	CCGACCTTAGCTCAGTG	none	none	CCGACCTTAGCTCAGT	CCGACCTTAGCTCAGT	CCGACCTTAGCTCAG	CCGACCTTAGCTCAGT	CCGACCTTAGCTCAGTTGA	CAGACCTTAGCTCAGTTGG	CCGACCTTAGCTCAGTTGGCA	CCGACCTTAGCTCAGTTGGTG
ath-MIR-164b-5p	frequent miRNAs	9	23.35	163.38	3151.92	40.39	0	3.73	1.76	172.48	0	35.59	76.29	TGGAGAAGCAGGGCACGTGCA	TGGAGAAGCAGGGCACGTGCA	TGGAGAAGCAGGGCACGTGCA	TGGAGAAGCAGGGCACGTGCA	none	TGGAGAAGCAGGGCACGTGCA	TGGAGAAGCAGGGCACGTGCA	TGGAGAAGCAGGGCACGTGCA	none	TGGAGAAGCAGGGCACGTGCA	TGGAGAAGCAGGGCACGTGCA	TGGAGAAGCAGGGCACGTGCA
zma-MIR-398b-5p	frequent miRNAs	9	167.51	15.2	1613.17	40.39	14.24	1177.49	1156.19	4.71	0	0	62.23	GGGGGACGGACTGGGAA	GGGGGACGGACTGGGAA	GGGGGACGGACTGGGAA	GGGGGACGGACTGGGAA	GGGGGACGGACTGGGAA	GGGGGACGGACTGGGA	GGGGGACGGACTGGGA	GGGGGACGGACTGGGAA	none	none	GGGGGACGGACTGGGA	GGGGCGGACTGGGAACACATG
mtr-MIR-166g-5p	frequent miRNAs	9	78.12	241.26	148.84	132.72	0	132.39	1083.61	676.97	0	352.05	220.4	GGAATGTTGTCTGGCTCGAGG	GGAATGTTGTCTGGCTCGA	GGAATGTTGTCTGGCTCGAGG	GGAATGTTGTCTGGC	none	GGAATGTTGTCTGGCTCGAGG	GGAATGTTGTCTGGCTCGAG	GGAATGTTGTCTGGCTCGAG	none	GGAATGTTGTCTGGCTCGAGG	GGAATGTTGTCTGGCTCGAGG	GGAATGTTGTCTGGCTCGAGG
mtr-MIR-398c	frequent miRNAs	8	85.37	9.5	0	14.43	0	15.38	17.37	26.2	0	209.55	571.89	TGTGTTCTCAGGTCGCCCCTG	TGTGTTCTCAGGTCGCCCCTG	none	TGTGTTCTCAGGTCGCCCCTG	none	CGTGTTCTCAGGTCGCCCCTG	TGTGTTCTCAGGTCGCCCCTG	CGTGTTCTCAGGTCGCCCCT	none	TGTGTTCTCAGGTCGCCCCTG	TGTGTTCTCAGGTCGCCCCTG	TGTGTTCTCAGGTCGCCCCTG
ath-MIR-167d	frequent miRNAs	8	268.18	1390.59	0	360.65	0	220.95	0	75.64	173.03	33.59	1088.58	TGAAGCTGCCAGCATGATCTGG	TGAAGCTGCCAGCATGATCTGG	none	TGAAGCTGCCAGCATGATCTGG	none	TGAAGCTGCCAGCATGATCTGG	none	TGAAGCTGCCAGCATGATCT	TGAAGCTGCCAGCATGATCTGG	TGAAGCTGCCAGCATGATCTA	TGAAGCTGCCAGCATGATCTGG	TGAAGCTGCCAGCATGATCTGG
gma-MIR-156n	frequent miRNAs	8	50.74	36.09	169.27	115.41	0	96.03	0	129.51	71.74	0	6	TTGACAGAAGAGAGTGAGCA	TTGACAGAAGAGAGTGAGCAC	TTGACAGAAGAGAGTGAGCAC	TTGACAGAAGAGAGTGAGCAC	none	TTGACAGAAGAGAGAGAGCAC	none	TTGACAGAAGAGAGTGAGCAC	TTGACAGAAGAGAGTGAGCAC	none	TTGACAGAAGAGAGTGAGCAC	TTGACAGAAGAGAGTGAGCAC
mtr-MIR-396b-3p	frequent miRNAs	8	27.38	0	51.07	0	0	17.25	18.47	53.57	88.62	13.65	47.14	GTTCAATAAAGCTGTGGGAAG	none	GTTCAATAAAGCTGTGGGAAG	none	none	GTTCGAGAAAGCTGTGGGAAG	GTTCAATAAAGCTGTGGGAA	GTTCAATAAAGCTGTGGGAA	GTTCAATGAAGCTGTGGGA	TCCAAGAAAGCTGTGGGAAG	GTTCAATAAAGCTGTGGGAAG	GTTCAATAAAGCTGTGGGAAG
gma-MIR-1507a	frequent miRNAs	8	0	10095.06	0	3020.76	13.59	327.24	10.34	6.77	0	1.53	5.58	none	TCTCATTCCATACATCGTCTGA	none	TCTCATTCCATACATCGTCTGA	TCTCATTCCATACATCGTCTGA	TCTCATTCCATACATCGTCTGA	TCTCATTCCATACATCGTCTGA	TCTCATTCCATACATCGTCTGA	none	TCTCATTCCATACATCGTCTGA	TCTCATTCCATACATCGTCTGA	TCTCATTCCATACATCGTCTGA
cpa-MIR-8155	frequent miRNAs	8	9636.63	0	0	0	11	10.72	264.14	174.25	42.2	6.29	7.24	ACCTGGCTCTGATACCA	none	none	none	CGAAACCTGGCTCTGATACC	CGAAACCTGGCTCTGATACCA	ACCTGGCTCTGATACCA	ACCTGGCTCTGATACC	AACCTGGCTCTGATACC	ACCTGGCTCTGATACCA	AACCTGGCTCTGATACCA	TAACCTGGCTCTGATACCA
cme-MIR-166i	frequent miRNAs	8	0	58.89	20.43	23.08	0	22.84	1.54	3.83	0	7.21	1.86	none	TCGGACCAGGCTTCATTCTCC	TTCGGACCAGGCTTCATTCT	TCGGACCAGGCTTCATTCTCC	none	TCGGACCAGGCTTCATTCTCC	TCGGACCAGGCTTCATTCTCC	TCGGACCAGGCTTCATTCTCC	none	TCGGACCAGGCTTCATTCT	TCGGACCAGGCTTCATTCTCC	TCGGACCAGGCTTCATTCTC
gma-MIR-6300	frequent miRNAs	8	210.19	20678.35	151.76	0	0	0	9833.01	118.32	8710.37	4.3	16.95	GTCGTTGTAGTATAGTGGTA	GTCGTTGTAGTATAGTGG	GTCGTTGTAGTATAGTG	none	none	none	GTCGTTGTAGTATAGTGG	GTCGTTGTAGTATAGTGGT	GTCGTTGTAGTATAGTGG	GTCGTTGTAGTATAGTGGG	GTCGTTGTAGTATAGTGG	GTCGTTGTAGTATAGTGG
vun-MIR-2118	moderately present miRNAs	7	0	23679.89	0	9734.54	46.6	35.89	1.76	9.42	0	0	1.24	none	TTGCCGATTCCACCCATTCCTA	none	TTGCCGATTCCACCCATTCCTA	TTGCCGATGCCTCCCATTCCTA	TTGCCGATTCCACCCATTCCTA	TTGCCGATTCCACCCATTCCTA	TTGCCGATTCCACCCATTCCTA	none	none	TTGCCGATTCCACCCATTCCTA	TTGCCGATTCCACCCATTCCTA
ath-MIR-3932b-5p	moderately present miRNAs	7	0	1873.11	0	2469.7	233.64	167.35	139.66	184.84	0	0	3.72	none	CTGCTCGAGCTGCT	none	CTGCTCGAGCTGCT	TGCTCGAGCTGCTCT	CTGCTCGAGCTGCT	GGACTGCTCGAGCTGCT	CTGCTCGAGCTGCT	none	none	CTGCTCGAGCTGCT	TTTGACGTGCTCGATCTGCTC
mtr-MIR-396a-5p	moderately present miRNAs	7	70.87	397.04	0	0	19.42	529.54	159.01	0	0	28649.9	1248.81	TTCCACAGCTTTCTTGAACTT	TTCCACAGCTTTCTTGAACTT	none	none	TTCCACAGCTTTCTTGAACTT	TTCCACAGCTTTCTTGAACTT	TTCCACAGCTTTCTTGAACTT	none	none	TTCCACAGCTTTCTTGAACTT	TTCCACAGCTTTCTTGAACTT	TTCCACAGCTTTCTTGAACTT
ath-MIR-395a	moderately present miRNAs	7	4.03	795.98	18.24	0	0	7.92	0	2.35	0	13.04	12.41	CTGAAGTGTTTGGGGGAACTC	CTGAAGTGTTTGGGGGAACTC	CTGAAGTGTTTGGGGGAACTC	none	none	CTGAAGTGTTTGGGGGAACTC	none	CTGAAGTGTTTGGGGGAACTC	none	CTGAAGTGTTTGGGGGAACTC	CTGAAGTGTTTGGGGGAACTC	CTGAAGTGTTTGGGGGAACTC
gma-MIR-394f	moderately present miRNAs	7	4.03	302.05	24.81	14.43	0	8.39	0	0	0	11.35	35.77	TTGGCATTCTGTCCACCTCC	TTGGCATTCTGTCCACCTCC	TTGGCATTCTGTCCACCTCC	TTGGCATTCTGTCCACCTCC	none	TTGGCATTCTGTCCACCTCC	none	none	none	TTGGCATTCTGTCCACCTCC	TTGGCATTCTGTCCACCTCC	TTGGCATTCTGTCCACCTCC
gma-MIR-482d-3p	moderately present miRNAs	7	0	39483.58	0	7749.54	7.77	69.46	9.9	10.01	0	0	6.2	none	TCTTCCCTACACCTCCCATACC	none	TCTTCCCTACACCTCCCATACC	TCTTCCCTACACCTCCCATACC	TCTTCCCTACACCTCCCATACC	TCTTCCCTACACCTCCCATACC	TCTTCCCTACACCTCCCATACC	none	none	TCTTCCCTACACCTCCCATACC	TCTTCCCTACACCTCCCATACC
vvi-MIR-171h	moderately present miRNAs	6	0	993.55	0	49.05	10.36	48.48	26.17	0	0	0	4.14	none	CTGTTGAGCCGCGCCA	none	CTGTTGAGCCGCGCCA	CTGTTGAGCCGCGCCA	CTGTTGAGCCGCGCCA	CTGTTGAGCCGCGCCA	none	none	none	TGTTGAGCCGCGCCA	TGGTTGAGCCGCGCCAATATC
osa-MIR-5077	moderately present miRNAs	6	7847.17	0	168.54	0	0	56.4	415.67	0	0	100.32	169.95	GTTTCACGTCGGGTTCACCA	none	TCACGTCGGGTTCACCA	none	none	CGTTTCACGTCGGGTTCACCA	TCACGTCGGGTTCACCA	none	none	TCGTTTCACGTCGGGTTCACCA	CGTTTCACGTCGGGTTCACCA	GTTCGCGTCGGGTTCACCA
ath-MIR-403-3p	moderately present miRNAs	6	259.32	0	0	0	0	1218.04	2.86	40.03	0	1351.77	885.75	TTAGATTCACGCACAAACTCG	none	none	none	none	TTAGATTCACGCACAAACTCTG	TTAGATTCACGCACAAACTCG	TTAGATTCACGCACAAACTCG	none	TTAGATTCACGCACAAACTCG	TTAGATTCACGCACAAACTCG	TTAGATTCACGCACAAACTCG
gma-MIR-4375	moderately present miRNAs	6	0	49.39	0	0	10.36	11.19	224.11	9.12	0	0	1.45	none	CCCACTGTGGTCGCC	none	none	CCCACTGTGGTCGCC	CACTGTGGTCGCCA	CCACTGTGGTCGCCA	CCCACTGTGGTCGCC	none	none	CACTGTGGTCGCCA	TACCACTAGTGGTCGCGCCTGGCA
vvi-MIR-319e	moderately present miRNAs	6	57.18	75.99	0	5654.92	5.18	4.2	0	0	0	0	417.03	TTTGGACTGAAGGGAGCTCCT	TTTGGACTGAAGGGAGCTCCT	none	TTTGGACTGAAGGGAGCTCCT	TTTGGACTGAAGGGAGCTCCT	TTTGGACTGAAGGGAGCTCCT	none	none	none	none	TTTGGACTGAAGGGAGCTCCT	TTTGGACTGAAGGGAGCTCCT
zma-MIR-2275c-5p	moderately present miRNAs	5	99.06	83.59	3.65	57.7	0	0	5.94	0	0	0	0	GGGATAGAGGGACTTGAACCC	GGGGATAGAGGGACTTGAACC	GGGATAGAGGGACTTGAACCC	GGGGATAGAGGGACTTGAACC	none	none	GGATAGAGGGACTTGAACCCT	none	none	none	none	AGGATTAGAGGGACTTGAACC
aly-MIR-167b-3p	moderately present miRNAs	5	53.15	0	0	0	0	3.73	0	2.35	0	0.92	115.37	GGTCATGCTCTGACAGCCTCACT	none	none	none	none	GGTCATGCTCTGACAGCCTCACT	none	GGTCATGCTCTGACAGCTTCACT	none	GGTCATGCTCTGACAGCCTCACT	GGTCATGCTCTGACAGCCTCACT	GGTCATGCTCTGACAGCCTCACT
ppt-MIR-894	moderately present miRNAs	5	0	10359.12	0	187.54	38.18	0	0	72.99	118.16	0	0	none	TCGTTTCACGTCGGGTTCACC	none	TCGTTTCACGTCGGGTTCACC	TCGTTTCACGTCGGGTTCACCA	none	none	CACGTCGGGTTCACC	TCACGTCGGGTTCACCA	none	none	CGTTTCACGTCGGGTTCACC
ath-MIR-172b-3p	moderately present miRNAs	5	4.83	0	0	0	0	0	1.54	2.35	0	254.49	45.28	AGAATCTTGATGATGCTGCA	none	none	none	none	none	AGAATCTTGATGATGCTGCA	AGAATCTTGATGATGCTGCAT	none	AGAATCTTGATGATGCTGCAT	AGAATCTTGATGATGCTGCAT	AGAATCTTGATGATGCTGCAT
mtr-MIR-396b-5p	moderately present miRNAs	5	16.91	0	6116.33	579.92	0	0	0	923.32	1299.8	0	0	TCCACAGCTTTCTTGAACTG	none	TTCCACAGCTTTCTTGAACTG	TTCCACAGCTTTCTTGAACTG	none	none	none	TTCCACAGCTTTCTTGAACTG	TTCCACAGCTTTCTTGAACTG	none	none	TTCCACAGCTTTCTTGAACTG
gma-MIR-1511	moderately present miRNAs	5	0	2652	0	640.51	0	12.59	2.2	1.77	0	0	0	none	AACCAGGCTCTGATACC	none	AACCAGGCTCTGATACCATGA	none	ACCAGGCTCTGATACC	GAACCATGGCTCTGATACCAT	AACTAGGCTCTGATACC	none	none	none	AACCAGGCTCTGATACCATG
aly-MIR-160c-5p	moderately present miRNAs	5	0	628.8	0	193.31	0	0	0	47.39	0	5.22	1.65	none	TGCCTGGCTCCCTGTATGCCA	none	TGCCTGGCTCCCTGTATGCCA	none	none	none	TGCCTGGCTCCCTGTATGCC	none	TGCCTGGCTCCCTGTATGCCA	TGCCTGGCTCCCTGTATGCCA	TGCCTGGCTCCCTGTATGCCA
osa-MIR-535-5p	moderately present miRNAs	5	0	0	0	0	32.36	6.99	0	0	557.06	90.35	10.75	none	none	none	none	TGACAACGAGAGAGAGCACGC	TGACAAAGAGAGAGAGCACGC	none	none	TGACAACGAGAGAGAGCACGC	TGACAACGAGAGAGAGCACGC	TGACAACGAGAGAGAGCACGC	TGACAACGAGAGAGAGCACGC
gma-MIR-1509a	moderately present miRNAs	5	0	11516.04	0	4212.34	0	8.39	0	2.06	0	0.92	0	none	TTAATCAAGGAAATCACGGTCG	none	TTAATCAAGGAAATCACGGTCG	none	TTAATCAAGGAAATCACGGTCG	none	TTAATCAAGGAAATCACGGTCG	none	TTAATCAAGGAAATCACGGTCG	none	TTAATCAAGGAAATCACGGTCG
bdi-MIR-5059	moderately present miRNAs	5	434.07	142.48	5.11	0	0	0	302.19	26.78	0	0	0	TCCTGGGCAGCAACACCA	TCCTGGGCAGCAACACC	TCCTGGGCAGCAACACCA	none	none	none	CCTGGGCAGCAACACCA	CTGGGCAGCATCACC	none	none	none	CGGCCTGGGCAGCACCACCA
mtr-MIR-171d	moderately present miRNAs	5	0	440.73	0	63.47	0	3.26	0	0	0	14.57	19.23	none	TGATTGAGCCGTGCCAATATC	none	TGATTGAGCCGTGCCAATATC	none	TGATTGAGCCGTGCCAATATC	none	none	none	TGATTGAGCCGTGCCAATATC	TGATTGAGCCGTGCCAATATC	TGATTGAGCCGTGCCAATATC
osa-MIR-166e-3p	moderately present miRNAs	5	0	11.4	3.65	0	0	4.66	0	3.53	0	1.69	0	none	TCGAACCAGGCTTCATTCCCC	TTCGAACCAGGCTTCATTCCC	none	none	TCGAACCAGGCTTCATTCCCC	none	TCGAACCAGGCTTCATTCCCC	none	TCGAACCAGGCTTCATTCCCC	none	TCGAACCAGGCTTCATTCCCC
ath-MIR-162b-5p	moderately present miRNAs	4	0	0	0	0	0	0	60.92	2.06	0	0.77	1.03	none	none	none	none	none	none	GGAGGCAGCGGTTCATCGATC	TGGAGGCAGCGGTTCATCGATC	none	TGGACGCAGCGGTTCATCGATC	TGGAGGCAGCGGTTCATCGATC	TGGAGGCAGCGGTTCATCGATC
mtr-MIR-156i-3p	moderately present miRNAs	4	0	482.53	0	17.31	3.88	0	0	0	0	7.98	0	none	GCTCACTTCTCTTTCTGTCA	none	GCTCACTTCTCTTTCTGTCA	GCTCTCTCCTCTTTCTGTCATC	none	none	none	none	GCTCACTTCTCTCTCTGTCATC	none	TGCTCACTTCTCTTTCTGTCATC
ath-MIR-165a-3p	moderately present miRNAs	4	0	15.2	0	0	0	7.92	0	4.12	0	2.15	0	none	TCGGACCAGGCTTCATCCCCC	none	none	none	TCGGACCAGGCTTCATCCCCC	none	TCGGACCAGGCTTCATCCCCC	none	TCGGACCAGGCTTCATCCCCC	none	TCGGACCAGGCTTCATCCCCC
pvu-MIR-482-5p	moderately present miRNAs	4	0	245.06	0	776.11	0	6.53	3.52	0	0	0	0	none	GGAATGGGCTGATTGGGA	none	GGAATGGGCTGATTGGGA	none	GGAATGGGCTGATTGGGA	GGAATGGGCTGATTGGGA	none	none	none	none	GGAATGGGCTGATTGGGAAGCA
mtr-MIR-393a	moderately present miRNAs	4	0	0	207.94	0	0	405.55	0	0	0	7.21	46.31	none	none	TCCAAAGGGATCGCATTGATC	none	none	TCCAAAGGGATCGCATTGATTT	none	none	none	TCCAAAGGGATCGCATTGATCC	TTCCAAAGGGATCGCATTGATC	TCCAAAGGGATCGCATTGATC
bdi-MIR-319b-3p	moderately present miRNAs	4	0	0	0	0	0	11.19	0	0	37.98	0.92	6.41	none	none	none	none	none	TTGGACTGAAGGGTGCTCCCT	none	none	TTGGACTGAAGGGTGCTCCCT	TTGGACTGAAGGGTGCTCCCT	TTGGACTGAAGGGTGCTCCCT	TTGGACTGAAGGGTGCTCCCT
gma-MIR-171k-3p	moderately present miRNAs	4	132.07	150.08	3.65	0	0	0	0	0	0	0	82.91	TTGAGCCGCGCCAATATCACG	TTGAGCCGCGCCAATATCACT	TTGAGCCGCGCCAATATCACT	none	none	none	none	none	none	none	TTGAGCCGCGCCAATATCACG	TTGAGCCGCGCCAATATCACT
ath-MIR-390a-5p	moderately present miRNAs	4	434.88	0	0	0	0	0	7.92	0	0	84.37	253.28	AGCTCAGGAGGGATAGCGCC	none	none	none	none	none	AAGCTCAGGAGGGATAGCGCC	none	none	AAGCTCAGGAGGGATAGCGCC	AGCTCAGGAGGGATAGCGCC	AAGCTCAGGAGGGATAGCGCC
osa-MIR-396e-5p	moderately present miRNAs	4	0	0	0	0	36.24	4.66	0	4.12	797.61	0	0	none	none	none	none	TCCACAGGCTTTCTTGAACTG	TCCACAGGCTTTCTTGAACTG	none	TCCACAGGCTACTCTTGAACTG	TCCACAGGCTTTCTTGAACTG	none	none	TCCACAGGCTTTCTTGAACTG
osa-MIR-168a-5p	moderately present miRNAs	4	0	0	0	0	8.41	15.85	2.2	0	63.3	0	0	none	none	none	none	TCGCTTGGTGCAGATCGGGAC	TCGCTTGGTGCAGATCGGGAC	TCGCTTGGTGCAGATCGGGAC	none	TCGCTTGGTGCAGATCGGGAC	none	none	TCGCTTGGTGCAGATCGGGAC
mtr-MIR-408-3p	moderately present miRNAs	4	0	0	5.84	0	0	0	1.32	5	0	0	6.41	none	none	ATGCACTGCCTCTTCCCTGGC	none	none	none	TGCACTGCCTCTTCCCTG	ATGCACTGCCTCTTCCCTGGC	none	none	TTGCACTGCCTCTTCCCTGGC	ATGCACTGCCTCTTCCCTGGC
mtr-MIR-398a-3p	moderately present miRNAs	4	0	0	531.89	0	0	0	2.2	4.71	0	0	2.27	none	none	TTGTGTTCTCAGGTCACCCCT	none	none	none	TGTGTTCTCAGGTCACCCCT	TGTGTTCTCAGGTCACCCCT	none	none	TGTGTTCTCAGGTCACCCCTT	TGTGTTCTCAGGTCACCCCTT
gma-MIR-390c	moderately present miRNAs	4	33.02	26.6	0	0	0	0	1.32	0	0	0	18.61	CGCTATCCATCCTGAGTTTC	CGCTATCCATCCTGAGT	none	none	none	none	CGCTATCCATCCTGAGTT	none	none	none	CGCTATCCATCCTGAGTTTC	CGCTATCCATCCTGAGTTTC
gma-MIR-5368	moderately present miRNAs	4	11.27	908.06	0	43.28	0	0	21.77	0	0	0	0	AGGGACAGTCTCAGGTAGA	CAGTCTCAGGTAGACAGT	none	CAGTCTCAGGTAGACAGT	none	none	GGGACAGTCTCAGGTAGACA	none	none	none	none	GGACAGTCTCAGGTAGACA
mtr-MIR-171h	moderately present miRNAs	4	12.08	0	0	0	0	0	0	113.32	0	5.98	6.41	CGAGCCGAATCAATATCACTC	none	none	none	none	none	none	CGAGCCGAACCAATATCACT	none	CGAGCCGAATCAATATCACTC	CGAGCCGAATCAATATCACTC	CGAGCCGAATCAATATCACTC
osa-MIR-159f	moderately present miRNAs	4	0	258.36	26.27	0	0	0	0	0	0	10.28	3.93	none	CTTGGATTGAAGGGAGCTCTA	CTTGGATTGAAGGGAGCTCTA	none	none	none	none	none	none	CTTGGATTGAAGGGAGCTCTA	CTTGGATTGAAGGGAGCTCTA	CTTGGATTGAAGGGAGCTCTA
mdm-MIR-535d	rare miRNAs	3	0	0	0	0	0	0	0	2.06	0	986.21	1.65	none	none	none	none	none	none	none	GACGACGAGAGAGAGCACG	none	TGACGACGAGAGAGAGCACTC	TGACGATGAGAGAGAGCACGT	TGACGACGAGAGAGAGCACGC
gma-MIR-4413b	rare miRNAs	3	0	8182.05	0	931.91	0	0	0	1.77	0	0	0	none	TAAGAGAATTGTAAGTCACTG	none	TAAGAGAATTGTAAGTCACTG	none	none	none	TAAGAGAATTGTAAGTCACTG	none	none	none	TAAGAGAATTGTAAGTCACT
aau-MIR-168	rare miRNAs	3	13.69	0	0	0	0	0	0	0	0	3.99	16.54	CAGTTGATGCAAGGCGGGCC	none	none	none	none	none	none	none	none	CAGTTGATGCAAGGCGGGA	CAGTTGATGCAAGGCGGGACC	ATTCAGTTGATGCAAGGCGGGATC
mtr-MIR-156a	rare miRNAs	3	0	9618.23	0	0	115.85	0	0	0	0	9.51	0	none	TTGACAGAAGAGAGAGAGCAC	none	none	TGACAGAAGAGAGAGAGCAC	none	none	none	none	TTGACAGAAGAAAGAGAGCAC	none	TGACAGAAGAGAGAGAGCACA
mtr-MIR-169g	rare miRNAs	3	0	3455.57	0	135.6	0	0	0	0	0	8.44	0	none	CAGCCAAGGATGACTTGCCGG	none	CAGCCAAGGATGACTTGCCGG	none	none	none	none	none	AGCCAAGGATGACTTGCCGGA	none	CAGCCAAGGATGACTTGCCGG
ghr-MIR-482b	rare miRNAs	3	33.82	0	0	0	0	2.33	0	0	0	0	25.02	TCTTCCCTACTCCACCCATGCC	none	none	none	none	TCTTCCCTACTCCACCCATGCC	none	none	none	none	TCTTCCCTACTCCACCCATGCC	TCTTGCCTACTCCACCCATGCC
gma-MIR-319l	rare miRNAs	3	0	813.08	0	0	0	0	0	0	755.4	82.68	0	none	TGGACTGAAGGGAGCTCCTTC	none	none	none	none	none	none	TTGGACTGAAGGGAGCTCCT	TTGGACTGAAGGGAGCTCCTT	none	TTGGACTGAAGGGAGCTCCTTC
bdi-MIR-7767-5p	rare miRNAs	3	0	3104.13	20.43	109.64	0	0	0	0	0	0	0	none	CCCCAAGATGAGTGCTCTCC	CCCAAGATGAGTGCTCTCC	CCCCAAGATGAGTGCTCTCC	none	none	none	none	none	none	none	CCCCAAGCTGAGAGCTCTCCC
zma-MIR-164b-3p	rare miRNAs	3	0	19	0	0	0	0	3.3	1116.41	0	0	0	none	CCCCACATCTCCACC	none	none	none	none	CCCCACTTCTCCACCA	CCCCACTTCTCCACC	none	none	none	ATGTGCCCATCTTCTCCACC
vvi-MIR-3630-3p	rare miRNAs	3	0	45.59	0	126.95	0	4.2	0	0	0	0	0	none	TGGGAATCTCTCTGATGCGC	none	GGGAATCTCTCTGATGCGC	none	GGGAATCTCTCTGATGCGC	none	none	none	none	none	TTTGGGAATCTCTCTGATGCAC
gma-MIR-5038a	rare miRNAs	3	0	273.56	0	170.22	0	2.33	0	0	0	0	0	none	TGAGAATTTGGCCTCTGTCCA	none	TGAGAATTTGGCCTCTGTCCA	none	TGAGAATTTGGCCTCTGTCCA	none	none	none	none	none	TGAGAATTTGGCCTCTGTCCA
ath-MIR-157c-3p	rare miRNAs	3	0	24.7	0	0	0	2.33	3.96	0	0	0	0	none	GCTCTCTATACTTCTGTCA	none	none	none	GCTTTCTCTACTTCTGTCACC	GCTCTCTATGCTTCTGTCATC	none	none	none	none	GCTCTCTATACTTCTGTCACC
osa-MIR-5078	rare miRNAs	3	0	0	0	0	5.18	3.26	15.84	0	0	0	0	none	none	none	none	CACCTCGTTCCCGTGG	CACCTCGTTCCCGTGG	CACCTCGTTCCCGTGG	none	none	none	none	CCTCGTTCGACCGTGGCATTT
mdm-MIR-7122a	rare miRNAs	3	0	0	0	0	0	16.32	0	50.63	0	1575.43	0	none	none	none	none	none	TTATACAGAGAAATCACGGTCG	none	TTATACAGAGAAATCACGGTCG	none	TTATACAGAGAAATCACGGTCG	none	TTATACAGAGAAATCACGGTCG
osa-MIR-166i-5p	rare miRNAs	3	0	0	0	0	0	3.26	0	0	0	2.3	14.47	none	none	none	none	none	AATGAAGTTTGATCCAAGATC	none	none	none	AATGAAGTTTGATCCAAGATC	AATGAAGTTTGATCCAAGATC	AATGCAGTTTGATCCAAGATC
gma-MIR-393i	rare miRNAs	3	21.74	9.5	0	28.85	0	0	0	0	0	0	0	TTCCAAAGGGATCGCATTGATC	TTCCAAAGGGATCGCATTGATC	none	TTCCAAAGGGATCGCATTGATC	none	none	none	none	none	none	none	TTCCAAAGGGATCGCATTGATC
osa-MIR-5082	rare miRNAs	3	0	1052.44	0	527.98	0	0	4.62	0	0	0	0	none	TGCGATGGTGGCCC	none	TGCGATGGTGGCCC	none	none	TGCGATGGTGGCCC	none	none	none	none	TGCGATGATGGCCGCGCGGGTTCA
gma-MIR-167e	rare miRNAs	3	0	18430.99	0	2815.92	0	13.05	0	0	0	0	0	none	TGAAGCTGCCAGCATGATCTT	none	TGAAGCTGCCAGCATGATCTT	none	TGAAGCTGCCAGCATGATCTT	none	none	none	none	none	TGAAGCTGCCAGCATGATCTT
mdm-MIR-167a	rare miRNAs	3	0	0	0	0	3.88	0	0	0	0	47.25	4.14	none	none	none	none	AGATCATCTGGCAGTTTCATC	none	none	none	none	GATCATCTGGTAGTTTCACC	AGATCATCTGGCAGTTTCACC	AGATCATCTGGCAGTTTCACC
ptc-MIR-159d	rare miRNAs	3	0	0	0	0	0	0	3.74	3.53	0	0	404.62	none	none	none	none	none	none	CTTGGATTGAAGGGAGCTCC	CTTGGATTGAAGGGAGCTCC	none	none	CTTGGATTGAAGGGAGCTCC	CTTGGATTGAAGGGAGCTCCT
bdi-MIR-164a-3p	rare miRNAs	3	0	600.31	0	0	7.77	0	0	95.95	0	0	0	none	CCCTGCATCTCCACC	none	none	CCCTGCATCTCCACC	none	none	CCCTGCATCTCCACC	none	none	none	CATGTGCCCTTCTTCTCCACC
gma-MIR-156f	rare miRNAs	3	0	0	0	13909.37	0	0	5.5	75.35	0	0	0	none	none	none	TTGACAGAAGAGAGAGAGCAC	none	none	TTGACAGAAGAGAGAGAGCAC	TTGACAGAAGAGAGAGAGCAC	none	none	none	TTGACAGAAGAGAGAGAGCACA
bra-MIR-168c-5p	rare miRNAs	3	0	0	0	0	156.62	0	346.84	0	0	0.92	0	none	none	none	none	TCGCTTGGTGCAGGTCGGGAC	none	TCGCTTGGTGCAGGTCGGGAC	none	none	TCGCTTGGTGCAGGACGTGAC	none	TCGCTTGGTGCAGGTCGGGAC
mdm-MIR-171a	rare miRNAs	3	0	0	0	0	0	6.06	0	0	0	0.92	1.65	none	none	none	none	none	TTGAGCCGCGTCAATATCTCCT	none	none	none	TTGAGCCGCGTCAATATCTCC	TTGAGCCGCGTCAATATCTCC	TTGAGCCGCGTCAATATCTCC
bdi-MIR-162	rare miRNAs	3	0	0	0	0	88.67	0	0	0	75.96	1.23	0	none	none	none	none	TCGATAAACCTCTGCATCCGG	none	none	none	TCGATAAACCTCTGCATCCGG	TCGATAAACCTCTGCATCCGG	none	TCGATAAACCTCTGCATCCGG
gso-MIR-3522a	rare miRNAs	3	0	2720.39	0	703.98	0	7.92	0	0	0	0	0	none	TGAGACCAAATGAGCAGCTGA	none	TGAGACCAAATGAGCAGCTGA	none	TGAGACCAAATGAGCAGCTGA	none	none	none	none	none	TGAGACCAAATGAGCAGCTGA
vvi-MIR-3623-5p	rare miRNAs	3	0	0	0	0	0	0	1.76	1.77	0	0	8.68	none	none	none	none	none	none	TCACAAGTTCATCCAAGCACCA	AACAAGTTCATCCAAACACC	none	none	TCACAAGTTCATCCAAGCACCA	TCACAAGTTCATCCAAGCACCA
gma-MIR-390d	rare miRNAs	3	0	15.2	0	0	0	0	1.32	0	0	0.77	0	none	AAGCTCAGGAGGGATAGCACC	none	none	none	none	AAGCTCAGGAGGGATAGCACC	none	none	AAGCTCAGGTAGGATAGCACC	none	AAGCTCAGGAGGGATAGCACC
gma-MIR-1507c-3p	rare miRNAs	3	0	345.75	0	98.1	0	6.53	0	0	0	0	0	none	CCTCATTCCAAACATCATCTAA	none	CCTCATTCCAAACATCATCTAA	none	CCTCATTCCAAACATCATCTAA	none	none	none	none	none	CCTCATTCCAAACATCATCT
gma-MIR-482a-3p	rare miRNAs	3	0	60.79	0	152.91	51.13	0	0	0	0	0	0	none	TTCCCAATTCCGCCCATTCCTA	none	TTCCCAATTCCGCCCATTCCTA	TTCCCAATCCCACCCATTCCTA	none	none	none	none	none	none	TCTTCCCAATTCCGCCCATTCCTA
osa-MIR-169i-5p.2	rare miRNAs	3	0	596.51	0	43.28	0	0	0	0	0	5.52	0	none	GGGGATGTAGCTCT	none	GGGGATGTAGCTCT	none	none	none	none	none	GGGGATGTAGCTCT	none	TGGTGATAAGGGTGTAGCTCTG
osa-MIR-827	rare miRNAs	3	0	0	0	0	0	8.39	0	0	0	316.47	3.31	none	none	none	none	none	TTAGATGACCATCAGCAAACA	none	none	none	TTAGATGACCATCAGCAAACA	TTAGATGACCATCAGCAAACA	TTAGATGACCATCAGCAAACA
bdi-MIR-399d	rare miRNAs	3	0	0	0	0	0	4.66	0	0	0	1.38	6.62	none	none	none	none	none	CTGCCAAAGGAGATTTGCCCGG	none	none	none	TGCCAAAGGAGATTTGCCCGG	TGCCAAAGGAGATTTGCCCGG	TGCCAAAGGAGATTTGCCCGG
osa-MIR-393b-5p	rare miRNAs	3	0	0	8.76	0	0	366.86	0	6.48	0	0	0	none	none	CCAAAGGGATCGCATTGATCT	none	none	TCCAAAGGGATCGCATTGATCT	none	TCCAAAGGGATCGCATTGATCT	none	none	none	TCCAAAGGGATCGCATTGATCT
vvi-MIR-3634-3p	rare miRNAs	2	0	0	0	0	0	0	1.32	0	0	0.92	0	none	none	none	none	none	none	TTTCCGACTCGCACTCATGCCGT	none	none	TTTCCGACTCCACTCATGCCAT	none	TTTCCGACTCGCACTCATGCCGT
zma-MIR-164c-3p	rare miRNAs	2	0	0	700.43	0	0	0	0	0	0	0	1.03	none	none	CATGTGCCCCTCTTCTCCATC	none	none	none	none	none	none	none	CATGTGCCCTTCTTCCCCATC	CATGTGCCCTTCTTCTCCATC
gma-MIR-393c-3p	rare miRNAs	2	0	0	0	0	0	6.06	0	4.12	0	0	0	none	none	none	none	none	ATCATGCGATCCCTTAGGATT	none	ATCATGCTATCCCTTTGGATT	none	none	none	ATCATGCTATCCCTTTGGATT
gma-MIR-9749	rare miRNAs	2	0	193.77	0	60.59	0	0	0	0	0	0	0	none	TTAGCTTCTTTCACCTTTCCC	none	TTAGCTTCTTTCACCTTTCCC	none	none	none	none	none	none	none	TTAGCTTCTTTCACCTTTCCC
osa-MIR-156h-3p	rare miRNAs	2	0	0	3.65	0	0	0	0	0	0	5.68	0	none	none	CTCACTTCTCTTTCTGTCAGCT	none	none	none	none	none	none	TGCTCACTTCCCTTCTGTCAGC	none	GCTCACTTCTCTTTCTGTCAGC
mtr-MIR-171e-3p	rare miRNAs	2	0	0	0	0	138.5	0	33.65	0	0	0	0	none	none	none	none	CGATTGAGCCGCGCTAATATC	none	TTGAGCCGCGCCACG	none	none	none	none	AGATTGAGCCGCGCCAATATC
mtr-MIR-156b-3p	rare miRNAs	2	0	0	0	14.43	0	0	0	0	0	9.97	0	none	none	none	TGCTCATTCTCTATCTGTCACC	none	none	none	none	none	GCTCACTCTCTATCTGTCACC	none	TGCTCACTCTCTATCTGTCACC
ath-MIR-171b-3p	rare miRNAs	2	0	20.9	0	0	0	0	0	0	0	9.05	0	none	TTGAGCCGTGCCAATATCACGT	none	none	none	none	none	none	none	TTGAGCCGTGCCAATATCACG	none	TTGAGCCGTGCCAATATCACG
gso-MIR-2109	rare miRNAs	2	0	1588.16	0	383.73	0	0	0	0	0	0	0	none	TGCGAGTGTCTTCGCCTCTGA	none	TGCGAGTGTCTTCGCCTCTGA	none	none	none	none	none	none	none	TGCGAGTGTCTTCGCCTCTGA
gma-MIR-2109-3p	rare miRNAs	2	0	5353.38	0	628.97	0	0	0	0	0	0	0	none	GGAGGCGTAGATACTCACACC	none	GGAGGCGTAGATACTCACACC	none	none	none	none	none	none	none	GGAGGCGTAGATACTCACACC
ath-MIR-5015	rare miRNAs	2	0	28.5	0	0	0	0	5.94	0	0	0	0	none	GGTGTCGTGTGTAG	none	none	none	none	GGTGTCGTGTGTAG	none	none	none	none	TTGGTGTTATGTGTAGTCTTC
mtr-MIR-169d-5p	rare miRNAs	2	0	0	0	0	0	2.8	9.46	0	0	0	0	none	none	none	none	none	AAGCCAGGGGATGACTTG	AGCCAGGGGATGACTTG	none	none	none	none	AAGCCAAGGATGACTTGCCGG
gma-MIR-5671b	rare miRNAs	2	0	74.09	0	57.7	0	0	0	0	0	0	0	none	TACCCGAATTTGCTTCCATGAT	none	TACCCGAATTTGCTTCCATGAT	none	none	none	none	none	none	none	TACCCGAATTTGCTTCCATGAT
gma-MIR-5376	rare miRNAs	2	0	119.68	0	17.31	0	0	0	0	0	0	0	none	TGAAGATTTGAAGAATTTGGGA	none	TGAAGATTTGAAGAATTTGGGA	none	none	none	none	none	none	none	TGAAGATTTGAAGAATTTGGGA
gma-MIR-5373	rare miRNAs	2	0	203.27	0	14.43	0	0	0	0	0	0	0	none	TCTCTTGATTCTAGATGATGT	none	TCTTGATTCTAGATGATGTTG	none	none	none	none	none	none	none	TCTCTTGATTCTAGATGATGT
osa-MIR-2118a	rare miRNAs	2	5.64	0	0	0	0	0	1.54	0	0	0	0	TTCTCGGAATGCCTCCCA	none	none	none	none	none	TTCTCGGAATGCCTCCCA	none	none	none	none	TTCTCGATGCCTCCCATTCCTA
sly-MIR-166c-5p	rare miRNAs	2	0	0	0	0	0	22.38	36.07	0	0	0	0	none	none	none	none	none	GGGATGTTGTCTGGCTCGATG	GGGATGTTGTCTGGCTCGA	none	none	none	none	GGGATGTTGTCTGGCTCGACA
csi-MIR-482a-5p	rare miRNAs	2	35.43	0	0	0	0	0	0	0	0	0	25.64	AGTGGGAGCGTGGGGTAAGAAG	none	none	none	none	none	none	none	none	none	AGTGGGAGCGTGGGGTAAGAAG	AGTGGGAGCGTGGGGTAAGAAG
mtr-MIR-319a-5p	rare miRNAs	2	0	0	0	0	0	0	0	0	33.76	9.82	0	none	none	none	none	none	none	none	none	GAGCTTCCTTCAGTCCACT	GAGCTTCCTTCAGTCCACCC	none	AGAGCTTCCTTCAGTCCACTC
gma-MIR-159d	rare miRNAs	2	0	11.4	0	0	0	0	0	0	0	21.02	0	none	AGCTGCTTAGCTATGGATCCCT	none	none	none	none	none	none	none	AGCTGCTGATCTATGGATCCC	none	AGCTGCTTAGCTATGGATCCC
gra-MIR-167a	rare miRNAs	2	0	151.98	0	54.82	0	0	0	0	0	0	0	none	TCAGGTCATCTTGCAGCTTCA	none	TCAGGTCATCTTGCAGCTTCA	none	none	none	none	none	none	none	TCAGATCATCTTGCAGCTTCA
sly-MIR-482a	rare miRNAs	2	0	0	0	0	0	0	3.3	0	0	316.01	0	none	none	none	none	none	none	TTTCCAATTCCACCCATTCCT	none	none	TTTCCAATTCCCCCCATTCCTT	none	TTTCCAATTCCACCCATTCCTA
csi-MIR-482c	rare miRNAs	2	116.77	0	0	0	0	0	0	0	0	0	236.53	TTCCCTAGTCCCCCTATTCCTA	none	none	none	none	none	none	none	none	none	TTCCCTAGTCCCCCTATTCCTA	TTCCCTAGTCCCCCTATTCCTA
csi-MIR-482b	rare miRNAs	2	253.68	0	0	0	0	0	0	0	0	0	4053.06	TCTTGCCCACCCCTCCCATTCC	none	none	none	none	none	none	none	none	none	TCTTGCCCACCCCTCCCATTCC	TCTTGCCCACCCCTCCCATTCC
aly-MIR-157d-3p	rare miRNAs	2	0	0	0	0	0	44.28	0	0	0	0	33.29	none	none	none	none	none	GCTCTCTATGCTTCTGTCATC	none	none	none	none	GCTCTCTGTGCTTCTGTCATCA	GCTCTCTATGCTTCTGTCATC
aqc-MIR-159	rare miRNAs	2	0	0	8.03	0	0	0	0	0	595.04	0	0	none	none	TTTGGACTGAAGGGAGCTCTA	none	none	none	none	none	TTTGGACTGAAGGGAGCTCT	none	none	TTTGGACTGAAGGGAGCTCTA
csi-MIR-479	rare miRNAs	2	14.5	0	0	0	0	0	0	0	0	0	53.76	TGTGATATTGGTTCGGCTCATC	none	none	none	none	none	none	none	none	none	TGTGATATTGGTTCGGCTCATC	TGTGATATTGGTTCGGCTCATC
csi-MIR-473	rare miRNAs	2	543.6	0	0	0	0	0	0	0	0	0	277.26	ACTCTCCCTCAAGGGCTTCGC	none	none	none	none	none	none	none	none	none	ACTCTCCCTCAAGGGCTTCGCC	ACTCTCCCTCAAGGGCTTCGC
csi-MIR-472	rare miRNAs	2	9.66	0	0	0	0	0	0	0	0	0	39.9	TTCCCACACCTCCCATCCC	none	none	none	none	none	none	none	none	none	TCTTTCCCACACCTCCCATCCC	TTTTCCCACACCTCCCATCCC
gma-MIR-1508c	rare miRNAs	2	0	1320.3	0	112.52	0	0	0	0	0	0	0	none	TAGAAAGGGAAATAGCAGTTG	none	TAGAAAGGGAAATAGCAGTTG	none	none	none	none	none	none	none	TAGAAAGGGAAATAGCAGTTG
gma-MIR-4412-5p	rare miRNAs	2	0	2479.12	0	663.59	0	0	0	0	0	0	0	none	TGTTGCGGGTATCTTTGCCTC	none	TGTTGCGGGTATCTTTGCCTC	none	none	none	none	none	none	none	TGTTGCGGGTATCTTTGCCTC
ptc-MIR-399e	rare miRNAs	2	0	0	0	0	0	3.26	0	0	0	0	1.24	none	none	none	none	none	CGCCAAAGGAGAGTTGCCCT	none	none	none	none	CGCCAAAGGAGAGTTGCCCTT	CGCCAAAGGAGAGTTGCCCTC
zma-MIR-169a-3p	rare miRNAs	2	0	6016.38	0	781.88	0	0	0	0	0	0	0	none	GGCAAGTTGTTCTTGGCTA	none	GGCAAGTTGTTCTTGGCT	none	none	none	none	none	none	none	GGCAAGTTGTTCTTGGCTACA
ath-MIR-827	rare miRNAs	2	146.57	0	0	0	0	0	0	0	0	0	855.56	TTAGATGACCATCAACAAAC	none	none	none	none	none	none	none	none	none	TTAGATGACCATCAACAAACT	TTAGATGACCATCAACAAACT
ath-MIR-167b	rare miRNAs	2	8.05	0	0	0	0	0	0	0	0	0	8.27	TGAAGCTGCCAGCATGATCTA	none	none	none	none	none	none	none	none	none	TGAAGCTGCCAGCATGATCTA	TGAAGCTGCCAGCATGATCTA
mdm-MIR-477b	rare miRNAs	2	0	0	12.4	0	0	0	0	52.98	0	0	0	none	none	TCTCTCCCTCAAGGGCTTCGG	none	none	none	none	CACTCTCCCTCAAGGGCTTCG	none	none	none	ACTCTCCCTCAAGGGCTTCGAC
gma-MIR-5670b	rare miRNAs	2	0	1996.6	0	150.03	0	0	0	0	0	0	0	none	CACATCATACCATATTTGCTTC	none	CACATCATACCATATTTGCTTC	none	none	none	none	none	none	none	CACATCATACCATATTTGCTTC
gma-MIR-399i	rare miRNAs	2	0	0	0	0	0	0	0	8.83	0	21.94	0	none	none	none	none	none	none	none	TGCCAAAGGAGAATTGCCCTG	none	TGCCAAAGGAGAATTGCCCTG	none	TGCCAAAGGAGAATTGCCCTG
bra-MIR-164e-3p	rare miRNAs	2	8.05	0	0	0	0	0	0	0	0	0	73.4	CACGCGCTCCCCTTCTCCAAC	none	none	none	none	none	none	none	none	none	CACGCGCTCCCCTTCTCCAAC	CACGTGCTCCCCTCCTCCAAC
ptc-MIR-396g-5p	rare miRNAs	2	0	0	0	0	4.53	0	0	0	0	0	2.27	none	none	none	none	TTCCACGGCTTTCTTGAACTT	none	none	none	none	none	TTCCACGGCTTTCTTGAACTT	TTCCACGGCTTTCTTGAACTT
cme-MIR-399g	rare miRNAs	2	0	0	0	0	0	0	0	4.71	0	0	109.99	none	none	none	none	none	none	none	AGGGCTTCTCTCCGATGGCA	none	none	GGGCTTCTCTCCTTTGGCAGG	AGGGCTTCTCTCCATTGGCAGG
vvi-MIR-3632-5p	rare miRNAs	2	0	0	14.59	23.08	0	0	0	0	0	0	0	none	none	GGATGGGGGCCGGC	CGGATGGGGGCCGT	none	none	none	none	none	none	none	GGATTGGGGGCCGATGGAAAGG
mtr-MIR-399l	rare miRNAs	2	4.03	0	0	0	0	0	0	57.4	0	0	0	TGCCAAAGGAGAGTTGCCCT	none	none	none	none	none	none	TGCCAAAGGAGAGTTGCCCT	none	none	none	TGCCAAAGGAGAGTTGCCCTG
gma-MIR-5674b	rare miRNAs	2	0	210.87	0	54.82	0	0	0	0	0	0	0	none	TAATTGTGTTGTACATTATC	none	TAATTGTGTTGTACATTATC	none	none	none	none	none	none	none	TAATTGTGTTGTACATTATCA
aly-MIR-395g-5p	rare miRNAs	2	0	11.4	0	0	0	0	0	0	0	0	8.48	none	CTTCCACTGAGCACT	none	none	none	none	none	none	none	none	GTTCCCCTGAACACTTCATTG	GTTCCTCTGAGCACTTCATTG
sly-MIR-167b-5p	rare miRNAs	2	0	0	0	0	0	0	1.1	0	0	115.66	0	none	none	none	none	none	none	TAAAGCTGCCAGCATGATCTG	none	none	TAAAGCTGCCAGCATGATCTGG	none	TAAAGCTGCCAGCATGATCTGG
gma-MIR-1509b	rare miRNAs	2	0	2783.08	0	516.44	0	0	0	0	0	0	0	none	TTAATCAAGGAAATCACGGTTG	none	TTAATCAAGGAAATCACGGTTG	none	none	none	none	none	none	none	TTAATCAAGGAAATCACGGTT
aly-MIR-771-5p	rare miRNAs	2	0	0	3.65	0	0	0	1.54	0	0	0	0	none	none	CCTCGTGTGGCACCCCT	none	none	none	CCTCGTGTGGCATCCCT	none	none	none	none	TGAGCCTCTGTGGCAGCCCTC
ppt-MIR-1030d	rare miRNAs	2	0	0	81.72	0	0	0	9.9	0	0	0	0	none	none	CTGCATCTCCACCA	none	none	none	CCTGCATCTCCACCA	none	none	none	none	TCTGCATCTGCACCTGCACCA
ahy-MIR-3508	rare miRNAs	2	0	77.89	0	31.74	0	0	0	0	0	0	0	none	TAGAGGCTCCCCATGTTCTCA	none	TAGAGGCTCCCCATGTTCTCA	none	none	none	none	none	none	none	TAGAGGGTCCCCATGTTCTCA
ppt-MIR-408b	rare miRNAs	2	0	17.1	0	0	0	6.06	0	0	0	0	0	none	TGCACTGCCTCTTCCCTGGCT	none	none	none	TGCACTGCCTCTTCCCTGGCT	none	none	none	none	none	TGCACTGCCTCTTCCCTGGCT
ppt-MIR-1030i	rare miRNAs	2	0	0	0	17.31	0	2.8	0	0	0	0	0	none	none	none	CCTGCATCTCCACC	none	CCTCATCGGCACCTGG	none	none	none	none	none	CCTGCATCTGCACCTGCACCG
ath-MIR-164b-3p	rare miRNAs	2	0	0	0	0	0	0	0	21.78	0	26.85	0	none	none	none	none	none	none	none	CATGTGCCCCTCTTCCCCATC	none	CATGTGCCCCTCTTCCCCATC	none	CATGTGCCCATCTTCACCATC
gma-MIR-4996	rare miRNAs	2	0	446.43	0	40.39	0	0	0	0	0	0	0	none	TAGAAGCTCCCCATGTTCTCA	none	TAGAAGCTCCCCATGTTCTCA	none	none	none	none	none	none	none	TAGAAGCTCCCCATGTTCTC
gma-MIR-4995	rare miRNAs	2	0	0	21.89	0	0	0	3.08	0	0	0	0	none	none	ATAGGCAGTGGCTTGGTTAAG	none	none	none	GCAGTGGCTTGGTTAAGGGA	none	none	none	none	AGGCAGTGGCTTGGTTAAGGG
zma-MIR-164g-3p	rare miRNAs	2	0	15.2	0	0	0	0	0	3.24	0	0	0	none	CTCCGCATCTCCACC	none	none	none	none	none	CTCCACTTCTCCACC	none	none	none	CACGTGCTCCCCTTCTCCACC
gma-MIR-1513a-5p	rare miRNAs	2	0	602.21	0	187.54	0	0	0	0	0	0	0	none	TGAGAGAAAGCCATGACTTAC	none	TGAGAGAAAGCCATGACTTAC	none	none	none	none	none	none	none	TGAGAGAAAGCCATGACTTAC
gma-MIR-1510a-3p	rare miRNAs	2	0	30.4	0	0	0	0	0	1.47	0	0	0	none	TGTTGTTTCACCTATTCCACCT	none	none	none	none	none	GTTGTCTTGCCTATTCCACC	none	none	none	TTGTTGTTTTACCTATTCCACCC
ppt-MIR-319d-3p	rare miRNAs	2	0	0	0	0	0	95.09	0	0	0	45.56	0	none	none	none	none	none	CTTGGACTGAAGGGAGCTCCC	none	none	none	CTTGGACTGAAGGGAGCTCCC	none	CTTGGACTGAAGGGAGCTCCC
ath-MIR-858b	rare miRNAs	2	0	0	0	0	0	0	0	0	0	57.07	22.54	none	none	none	none	none	none	none	none	none	TTCGTTGTCTGTTCGACCTTG	CTCGTTGTCTGTTCGACCTTG	TTCGTTGTCTGTTCGACCTTG
mdm-MIR-391	rare miRNAs	2	0	0	0	0	0	0	0	1.77	0	3.22	0	none	none	none	none	none	none	none	CGCAGGAGAGATGACGCCGAC	none	ACGCAGGAGAGATGATGCCGT	none	TACGCAGGAGAGATGACGCCG
mtr-MIR-167b-3p	rare miRNAs	2	0	0	0	0	0	0	0	2.06	0	3.22	0	none	none	none	none	none	none	none	GATCATGTGGTAGCTTCACC	none	GATCATGTGGTAGCTTCACC	none	GATCATGTTGGAGCTTCACC
sly-MIR-319c-5p	rare miRNAs	2	0	0	0	0	0	0	1.32	0	0	3.84	0	none	none	none	none	none	none	AGAGCTTCCTTCAGCCCACT	none	none	GAGCTTCCTTCAGCCCACCC	none	AGAGCTTCCTTCAGCCCACTC
osa-MIR-167i-3p	rare miRNAs	2	0	170.97	0	0	0	0	1.54	0	0	0	0	none	GATCATGTGGCAGTTTCACC	none	none	none	none	AGATCATGTTGCAGCTTCACT	none	none	none	none	AGATCATGTTGCAGCTTCACT
mtr-MIR-167b-5p	rare miRNAs	2	0	0	52.53	0	0	0	14.96	0	0	0	0	none	none	TGAAGCTGCCAGCATGATCTG	none	none	none	TGAAGCTGCCAGCATGATCTG	none	none	none	none	TGAAGCTGCCAGCATGATCTG
mdm-MIR-482a-5p	rare miRNAs	2	0	0	0	0	0	3.73	0	793.23	0	0	0	none	none	none	none	none	GGAATGGGCTGTTTGGGAAGA	none	GGAATGGGCTGTTTGGGAAG	none	none	none	AGGAATGGGCTGTTTGGGAAGA
csi-MIR-3954	rare miRNAs	2	359.98	0	0	0	0	0	0	0	0	0	112.48	TTGGACAGAGAAATCACGGTC	none	none	none	none	none	none	none	none	none	TTGGACAGAGAAATCACGGTCA	TGGACAGAGAAATCACGGTCA
csi-MIR-3952	rare miRNAs	2	505.75	0	0	0	0	0	0	0	0	0	3091.22	TGAAGGGCCTTTCTAGAGCAC	none	none	none	none	none	none	none	none	none	TGAAGGGCCTTTCTAGAGCAC	TGAAGGGCCTTTCTAGAGCAC
sly-MIR-403-5p	rare miRNAs	2	0	0	0	0	0	0	2.64	0	0	22.7	0	none	none	none	none	none	none	CGTTTGTGCGTGAATCTAAC	none	none	AGTTTGTGCGTGAATCTAACC	none	CGTTTGTGCGTGAATCTAACA
gma-MIR-319f	rare miRNAs	2	0	345.75	0	23.08	0	0	0	0	0	0	0	none	TTGGACTGAAGGGGCCTCTT	none	TTGGACTGAAGGGGCCTCTTC	none	none	none	none	none	none	none	TTGGACTGAAGGGGCCTCTT
pvu-MIR-159a.2	rare miRNAs	2	0	805.48	0	199.08	0	0	0	0	0	0	0	none	CTTCCATATCTGGGGAGCTTC	none	CTTCCATATCTGGGGAGCTTC	none	none	none	none	none	none	none	CTTCCATATCTGGGGAGCTTC
osa-MIR-408-3p	rare miRNAs	2	0	0	0	0	0	4.2	0	0	0	2.76	0	none	none	none	none	none	CTGCACTGCCTCTTCCCTGGC	none	none	none	CTGCACTGCCTCTTCCCTGGC	none	CTGCACTGCCTCTTCCCTGGC
gma-MIR-403b	rare miRNAs	2	0	129.18	0	63.47	0	0	0	0	0	0	0	none	TTAGATTCACGCACAAACTTG	none	TTAGATTCACGCACAAACTTG	none	none	none	none	none	none	none	TTAGATTCACGCACAAACTTG
ptc-MIR-167h-3p	rare miRNAs	2	0	0	0	51.93	0	0	0	0	0	0	1.45	none	none	none	AGATCATGTGGCAGTTTCACC	none	none	none	none	none	none	AGATCATGCGGCAGTTTCACC	AGATCATGTGGCAGTTTCACC
osa-MIR-5538	rare miRNAs	2	0	0	264.12	0	0	0	3.08	0	0	0	0	none	none	CTGAACTCAATCACTTGCTGCC	none	none	none	GAACTCAATCACTTGCTGCC	none	none	none	none	ACTGAACTCAATCACTTGCTGC
mtr-MIR-396a-3p	rare miRNAs	2	0	0	0	0	0	0	0	0	0	1.07	2.48	none	none	none	none	none	none	none	none	none	CTCAAGAAAGCTGTGGGAGG	CTCAAGAAAGCTGTGGGAGA	GCTCAAGAAAGCTGTGGGAGA
csi-MIR-482a-3p	rare miRNAs	2	1816.03	0	0	0	0	0	0	0	0	0	3815.29	TCTTCCCTATGCCTCCCATTCC	none	none	none	none	none	none	none	none	none	TCTTCCCTATGCCTCCCATTCC	TCTTCCCTATGCCTCCCATTCC
mtr-MIR-1507-3p	rare miRNAs	2	0	9.5	0	0	0	0	0	0	0	0	3.72	none	GTTCCATACAGCATA	none	none	none	none	none	none	none	none	TCCTCGTTCCAAACATCATCT	CCTCGTTCCATACATCATCTAG
gma-MIR-5767	rare miRNAs	2	0	148.18	0	37.51	0	0	0	0	0	0	0	none	TGGAGGACCTTTGAAGGTGCA	none	TGGAGGACCTTTGAAGGTGCA	none	none	none	none	none	none	none	TGGAGGACCTTTGAAGGTGCA
gra-MIR-1446	rare miRNAs	2	16.11	0	0	0	0	0	0	0	0	0	6.82	GAACTCTCTCCCTCAACGGCT	none	none	none	none	none	none	none	none	none	GAACTCTCTCCCTCAACGGCT	AACTCTCTCCCTCAAAGGCTA
gma-MIR-5374-5p	rare miRNAs	2	0	96.89	0	14.43	0	0	0	0	0	0	0	none	TTATAGTCTGACATCTGGAAT	none	TTATAGTCTGACATCTGGAAT	none	none	none	none	none	none	none	TTATAGTCTGACATCTGGAAT
vvi-MIR-169v	rare miRNAs	2	0	0	8.76	0	0	0	0	0	0	21.63	0	none	none	AAGCCAAGGATGAATTGCCGG	none	none	none	none	none	none	AAGCCATGGATGAATTGCCGG	none	AAGCCAAGGATGAATTGCCGG
osa-MIR-164e	rare miRNAs	2	0	0	6.57	0	0	0	0	2.06	0	0	0	none	none	TGGAGAAGCAGGGCACGTGAC	none	none	none	none	TGGAGAAGCAGGGCACGTGAC	none	none	none	TGGAGAAGCAGGGCACGTGAG
gma-MIR-171j-5p	rare miRNAs	2	0	0	0	0	0	0	0	0	0	3.07	22.95	none	none	none	none	none	none	none	none	none	TATTGGCCTGGTTCACTCAGA	TATTGGCCTGGTTCACTCAGA	TATTGGCCTGGTTCACTCAGA
csi-MIR-477a	rare miRNAs	2	363.21	0	0	0	0	0	0	0	0	0	49.21	ACCTCCCTCGAAGGCTTCCA	none	none	none	none	none	none	none	none	none	ACCTCCCTCGAAGGCTTCCAA	ACCTCCCTCGAAGGCTTCCAA
csi-MIR-477b	rare miRNAs	2	624.94	0	0	0	0	0	0	0	0	0	197.66	ACTCTCCCTCAAGGGCTTCTCT	none	none	none	none	none	none	none	none	none	ACTCTCCCTCAAGGGCTTCTCT	CTCTCCCTCAAGGGCTTCTCT
mtr-MIR-172c-5p	rare miRNAs	2	0	0	0	0	0	0	0	0	0	102.01	6.82	none	none	none	none	none	none	none	none	none	GTAGCATCATCAAGATTCAC	GTAGCATCATCAAGATTCAC	GTAGCATCATCAAGATTCACA
gma-MIR-1536	rare miRNAs	2	0	159.58	0	25.97	0	0	0	0	0	0	0	none	TCAAGCAGAGACAAATGTGTT	none	TCAAGCAGAGACAAATGTGTT	none	none	none	none	none	none	none	AAGCAGAGACAAATGTGTTTA
ath-MIR-399d	rare miRNAs	2	0	0	3.65	0	0	0	0	0	0	2.3	0	none	none	TGCCAAAGGAGATTTGCCCCG	none	none	none	none	none	none	TGCCAAAGGAGATTTGCCCCG	none	TGCCAAAGGAGATTTGCCCCG
mtr-MIR-397-5p	rare miRNAs	2	0	0	18.24	0	0	0	0	0	0	24.7	0	none	none	CATTGAGTGCAGCGTTGATGT	none	none	none	none	none	none	TCATTGAGTGCAGCGTTGATG	none	TCATTGAGTGCAGCGTTGATG
gma-MIR-1512c	rare miRNAs	1	0	0	0	34.62	0	0	0	0	0	0	0	none	none	none	TAACTGAACATTCTTAGAGCAT	none	none	none	none	none	none	none	TAACTGAACATTCTTAGAGCAT
ptc-MIR-7839	rare miRNAs	1	0	13.3	0	0	0	0	0	0	0	0	0	none	TGGCTATGTGGAGGTA	none	none	none	none	none	none	none	none	none	AGTGGCATTGGAGGTATCCC
gma-MIR-1512a-3p	rare miRNAs	1	0	0	0	0	0	0	0	0	0	10.58	0	none	none	none	none	none	none	none	none	none	TAAGAATTCCACGTT	none	GCTTTAAGAATTTCAGTTATG
sly-MIR-482b	rare miRNAs	1	0	0	0	0	0	0	27.71	0	0	0	0	none	none	none	none	none	none	TCTTGCCTACACCGCCCATGCC	none	none	none	none	TCTTGCCTACACCGCCCATGCC
sly-MIR-482c	rare miRNAs	1	0	0	0	0	0	0	1.76	0	0	0	0	none	none	none	none	none	none	TCTTGCCAATACCGCCCATTCC	none	none	none	none	TCTTGCCAATACCGCCCATTCC
aly-MIR-3435-3p	rare miRNAs	1	0	0	0	0	0	0	0	1.47	0	0	0	none	none	none	none	none	none	none	TTGACAGAATTATGA	none	none	none	AATTGACAGTATTATGCCAGA
sly-MIR-169e-3p	rare miRNAs	1	0	0	0	0	0	0	1.54	0	0	0	0	none	none	none	none	none	none	TGGCAAGCATCTTTGGCGACT	none	none	none	none	TGGCAAGCATCTTTGGCGACT
ath-MIR-167c-5p	rare miRNAs	1	0	13.3	0	0	0	0	0	0	0	0	0	none	TTAAGCTGCCAGCATGATCTT	none	none	none	none	none	none	none	none	none	TAAGCTGCCAGCATGATCTTG
ptc-MIR-156k	rare miRNAs	1	0	0	8.03	0	0	0	0	0	0	0	0	none	none	TGACAGAAGAGAGGGAGCAC	none	none	none	none	none	none	none	none	TGACAGAAGAGAGGGAGCAC
gma-MIR-169l-3p	rare miRNAs	1	0	0	0	0	0	0	0	0	0	1.23	0	none	none	none	none	none	none	none	none	none	GGCAAGTTGTCTTTGGCTAC	none	CGGGCAAGTTGTTTTTGGCTAC
osa-MIR-5821	rare miRNAs	1	0	17.1	0	0	0	0	0	0	0	0	0	none	AGCGTGGTGGGCCC	none	none	none	none	none	none	none	none	none	TGGACGGAGCGATGGTGGGCG
zma-MIR-159i-3p	rare miRNAs	1	0	0	3.65	0	0	0	0	0	0	0	0	none	none	TTTGGAGTGAAGGGAGCTCT	none	none	none	none	none	none	none	none	TTTGGAGTGAAGGGAGCTCTG
gma-MIR-4387e	rare miRNAs	1	0	11.4	0	0	0	0	0	0	0	0	0	none	TGTTAGTGATAAGGCGTGATG	none	none	none	none	none	none	none	none	none	TGTTAGTGATAAGGCGTGATG
ath-MIR-404	rare miRNAs	1	0	0	0	0	0	0	9.24	0	0	0	0	none	none	none	none	none	none	GACGTGGCGGTTGACGGCA	none	none	none	none	ATTAACGCTGGCGGTTGCGGCAGC
osa-MIR-7695-3p	rare miRNAs	1	0	0	0	0	0	0	5.06	0	0	0	0	none	none	none	none	none	none	GATAGTGTCACGTAGGCA	none	none	none	none	ACGTGATGTGCCACGTAGGCA
tcc-MIR-827	rare miRNAs	1	0	0	0	0	0	0	0	0	0	0	194.97	none	none	none	none	none	none	none	none	none	none	TTAGATGACCATCAACAAACAT	TTAGATGACCATCAACAAACA
mdm-MIR-167j	rare miRNAs	1	0	0	0	0	0	0	0	0	0	0	2.07	none	none	none	none	none	none	none	none	none	none	TGAAGCTGCCAGCATGATCTTA	TGAAGCTGCCAGCATGATCTTA
osa-MIR-166b-5p	rare miRNAs	1	0	0	0	0	0	0	1.1	0	0	0	0	none	none	none	none	none	none	GGAATGTTGTCTGGCTCGG	none	none	none	none	GGAATGTTGTCTGGCTCGGGG
sly-MIR-1916	rare miRNAs	1	0	0	0	0	0	0	3.08	0	0	0	0	none	none	none	none	none	none	TCACTTAGACACCTCAACT	none	none	none	none	ATTTCACTTAGACACCTCAA
sly-MIR-6027-5p	rare miRNAs	1	0	0	0	0	0	0	1.32	0	0	0	0	none	none	none	none	none	none	ATGGGTAGCACAAGGATTAATG	none	none	none	none	ATGGGTAGCACAAGGATTAATG
osa-MIR-529b	rare miRNAs	1	0	0	0	0	0	0	0	0	0	0	1.65	none	none	none	none	none	none	none	none	none	none	AGAAGAGGGAGAGTACAGCT	AGAAGAGAGAGAGTACAGCTT
gma-MIR-5778	rare miRNAs	1	0	17.1	0	0	0	0	0	0	0	0	0	none	CGACGAACTCTTCGTCGGC	none	none	none	none	none	none	none	none	none	CGACGAACTCTTCGTCGGCATC
mtr-MIR-156g-5p	rare miRNAs	1	0	0	32.1	0	0	0	0	0	0	0	0	none	none	TTGACAGAAGATAGAGGGCAC	none	none	none	none	none	none	none	none	TTGACAGAAGATAGAGGGCAC
sly-MIR-9479-3p	rare miRNAs	1	0	0	0	0	0	0	5.5	0	0	0	0	none	none	none	none	none	none	GAGAATGGTAGAGGGTCGGAC	none	none	none	none	GAGAATGGTAGAGGGTCGGACC
aly-MIR-399h-5p	rare miRNAs	1	0	0	0	0	0	0	0	0	0	0	2.27	none	none	none	none	none	none	none	none	none	none	GGGCAACATCTCCATTGGCAGG	GGGCAAGATCTCTATTGGCAGG
ath-MIR-169g-3p	rare miRNAs	1	0	0	0	14.43	0	0	0	0	0	0	0	none	none	none	GGCAAGTTGGCCTTGGCT	none	none	none	none	none	none	none	TCCGGCAAGTTGACCTTGGCT
tae-MIR-396-5p	rare miRNAs	1	0	0	0	0	0	2.33	0	0	0	0	0	none	none	none	none	none	TGTGTGAACTCGGGG	none	none	none	none	none	AACTGTGAACTCGCGGGGATG
ath-MIR-5656	rare miRNAs	1	0	0	24.08	0	0	0	0	0	0	0	0	none	none	CCTGATAGAGAGATTG	none	none	none	none	none	none	none	none	ACTGAAGTAGAGATTGGGTTT
zma-MIR-399e-5p	rare miRNAs	1	0	0	0	0	0	0	8.14	0	0	0	0	none	none	none	none	none	none	GGGCTTCTCTACTCTTGGCA	none	none	none	none	GGGCTTCTCTTTCTTGGCAGG
ath-MIR-5658	rare miRNAs	1	0	11.4	0	0	0	0	0	0	0	0	0	none	TCTGATGATGATGA	none	none	none	none	none	none	none	none	none	ATGATGATGATGATGATGAAA
mdm-MIR-482d	rare miRNAs	1	0	0	0	0	0	0	0	138.93	0	0	0	none	none	none	none	none	none	none	AATGGAAGGGTAGGAAAGAAG	none	none	none	AATGGAAGGGTAGGAAAGAAG
mdm-MIR-482b	rare miRNAs	1	0	0	0	0	0	0	0	244.3	0	0	0	none	none	none	none	none	none	none	TCTTTCCTATCCCTCCCATTCC	none	none	none	TCTTTCCTATCCCTCCCATTCC
osa-MIR-2118i	rare miRNAs	1	0	0	0	0	0	0	0	0	0	0.92	0	none	none	none	none	none	none	none	none	none	TTCCGAGTCCTCCCATTCCTG	none	TTCCTAGTGCCTCCCATTCCTA
mdm-MIR-1511	rare miRNAs	1	0	0	0	0	0	0	0	740.25	0	0	0	none	none	none	none	none	none	none	ACCTAGCTCTGATACCATGAA	none	none	none	ACCTAGCTCTGATACCATGAA
mtr-MIR-2111m-5p	rare miRNAs	1	0	0	378.67	0	0	0	0	0	0	0	0	none	none	TAATCTGCATCCTGAGGTTT	none	none	none	none	none	none	none	none	TAATCTGCATCCTGAGGTTTA
cme-MIR-858	rare miRNAs	1	0	0	16.78	0	0	0	0	0	0	0	0	none	none	CTCTCGTTGTCTGTTCGACCTTG	none	none	none	none	none	none	none	none	TCTCGTTGTCTGTTCGACCTT
bdi-MIR-845	rare miRNAs	1	0	0	0	0	0	37.29	0	0	0	0	0	none	none	none	none	none	TGCTCTGATACCAATTGTTGGG	none	none	none	none	none	TGCTCTGATACCAATTGTTGG
cme-MIR-477b	rare miRNAs	1	0	0	400.56	0	0	0	0	0	0	0	0	none	none	TCTCTCCCTCAAAGGCTTCTGG	none	none	none	none	none	none	none	none	CTCTCCCTCAAAGGCTTCTG
mdm-MIR-535b	rare miRNAs	1	0	0	0	0	0	0	0	0	0	15.03	0	none	none	none	none	none	none	none	none	none	TGACAAGGAGAGAGAGCACGC	none	TGACAAGGAGAGAGAGCACGC
osa-MIR-5540	rare miRNAs	1	0	0	0	0	0	8.86	0	0	0	0	0	none	none	none	none	none	CGATGATCGACGGTG	none	none	none	none	none	TTGTGCGAGATCGACGGTATA
osa-MIR-1848	rare miRNAs	1	0	0	0	0	0	0	1.54	0	0	0	0	none	none	none	none	none	none	ACCGTGCGCGCGCTGCA	none	none	none	none	CCTCGCCGGCGCGCGCGTGCA
mtr-MIR-2089-5p	rare miRNAs	1	4.03	0	0	0	0	0	0	0	0	0	0	TACCTATGCCACCCATTCC	none	none	none	none	none	none	none	none	none	none	TTACCTATTCCACCAATTCCAT
gra-MIR-399	rare miRNAs	1	0	0	0	0	0	0	0	0	0	0	5.38	none	none	none	none	none	none	none	none	none	none	GGGCACCTCTCACTTGGCATG	GGGCACCTCTCACTTAGGCAGG
ptc-MIR-160h	rare miRNAs	1	0	22.8	0	0	0	0	0	0	0	0	0	none	TGCCTGGCTCCCTGCATGCCA	none	none	none	none	none	none	none	none	none	TGCCTGGCTCCCTGCATGCCA
ath-MIR-396b-3p	rare miRNAs	1	0	0	5.84	0	0	0	0	0	0	0	0	none	none	CTCAAGAAAGCTGTGGGAAA	none	none	none	none	none	none	none	none	GCTCAAGAAAGCTGTGGGAAA
osa-MIR-1863a	rare miRNAs	1	0	0	0	0	0	0	2.86	0	0	0	0	none	none	none	none	none	none	ACCTGCTCTGATACCA	none	none	none	none	AGCTCTGATACCATGTTAGATTAG
sly-MIR-9476-3p	rare miRNAs	1	0	0	0	0	0	0	2.2	0	0	0	0	none	none	none	none	none	none	AGATGCAGGACTAGACC	none	none	none	none	AAAAAGATGCAGGACTAGACC
gra-MIR-8682	rare miRNAs	1	0	0	0	0	0	0	1.1	0	0	0	0	none	none	none	none	none	none	GCTCAAGGCTCTCGGCT	none	none	none	none	ACTAGCTCAGGCTCTCGGCAG
ppt-MIR-1219a	rare miRNAs	1	0	0	0	0	0	44.28	0	0	0	0	0	none	none	none	none	none	TCCTGCCGCTCACG	none	none	none	none	none	CTTCCTGCCTCTCACTAGCTT
gma-MIR-159a-5p	rare miRNAs	1	0	0	0	0	0	0	0	0	0	36.36	0	none	none	none	none	none	none	none	none	none	GAGCTCCTTGAAGTCCAATAG	none	GAGCTCCTTGAAGTCCAATTG
osa-MIR-5813	rare miRNAs	1	0	0	0	0	0	0	0	0	50.64	0	0	none	none	none	none	none	none	none	none	CAGCAGGACTGTGGTCATG	none	none	AAGCAGCGACTCTGGTCATGGA
osa-MIR-531b	rare miRNAs	1	0	0	5.84	0	0	0	0	0	0	0	0	none	none	CCTCGCCGGGAGCT	none	none	none	none	none	none	none	none	CTCGCCGGGGCTGCGTGCCG
osa-MIR-5814	rare miRNAs	1	8.05	0	0	0	0	0	0	0	0	0	0	AGTAAGGAACCATGGCAA	none	none	none	none	none	none	none	none	none	none	AATCAAGTTAGGAACCATGCAAGT
lja-MIR-7532a	rare miRNAs	1	0	24.7	0	0	0	0	0	0	0	0	0	none	CTGCCTCTGGTCGA	none	none	none	none	none	none	none	none	none	GAAGCTGCCTCTGGTCGTGGT
cme-MIR-7129	rare miRNAs	1	0	0	22.62	0	0	0	0	0	0	0	0	none	none	CAAATCTAAACGATCGTGTACC	none	none	none	none	none	none	none	none	AGTCAAATCTAAACGATCGTGTAT
hvu-MIR-6187	rare miRNAs	1	0	0	0	0	0	0	0	0	0	1.99	0	none	none	none	none	none	none	none	none	none	GCAGGTTCGGGACCTG	none	TGAACAGGTTCGGCGACCTCA
osa-MIR-156g-3p	rare miRNAs	1	0	0	0	0	0	0	0	3.53	0	0	0	none	none	none	none	none	none	none	GCTCACCTCTCTCTCTGTC	none	none	none	GCTCACTTCTCTCTCTGTCAGC
bra-MIR-9560b-3p	rare miRNAs	1	0	0	0	0	0	0	0	0	0	1.53	0	none	none	none	none	none	none	none	none	none	TCATATAAGTTCTAG	none	TCATATTAGTTCTACCTCCTGCTG
bdi-MIR-166d-5p	rare miRNAs	1	0	0	21.16	0	0	0	0	0	0	0	0	none	none	GGAATGCTGTCTGGTTCGAGA	none	none	none	none	none	none	none	none	GGAATGTTGTCTGGTTGGAGA
bdi-MIR-169n	rare miRNAs	1	0	0	0	0	0	0	0	0	0	12.12	0	none	none	none	none	none	none	none	none	none	TAGCCAAGGGTGACTTGCCTAT	none	TAGCCAAGGATGACTTGCCTA
bdi-MIR-5185l-3p	rare miRNAs	1	0	0	0	0	0	0	1.32	0	0	0	0	none	none	none	none	none	none	GGAGGTTGGCTTAGAAG	none	none	none	none	TTTGGAGATTGACTTAGAAGC
gma-MIR-5781	rare miRNAs	1	0	11.4	0	0	0	0	0	0	0	0	0	none	TGAAACTGAGACTGCATCTGGC	none	none	none	none	none	none	none	none	none	CTGAAACTGAGACTGCATCTGG
gma-MIR-319n	rare miRNAs	1	0	13.3	0	0	0	0	0	0	0	0	0	none	TTTGGACCGAAGGGAGCCCCT	none	none	none	none	none	none	none	none	none	TTTGGACCGAAGGGAGCCCCT
cme-MIR-164b	rare miRNAs	1	0	0	8.76	0	0	0	0	0	0	0	0	none	none	TGGAGAGGCAGGGCACATGCT	none	none	none	none	none	none	none	none	TGGAGAGGCAGGGCACATGCT
ath-MIR-159b-3p	rare miRNAs	1	4.83	0	0	0	0	0	0	0	0	0	0	TTTGGATTGAAGGGAGCTCTTT	none	none	none	none	none	none	none	none	none	none	TTTGGATTGAAGGGAGCTCTT
mtr-MIR-156c-3p	rare miRNAs	1	0	0	0	0	0	0	10.34	0	0	0	0	none	none	none	none	none	none	GCTTACTCTCTATCTGTCACCC	none	none	none	none	TGCTTACTCTCTATCTGTCACC
mdm-MIR-477a	rare miRNAs	1	0	0	0	0	0	0	0	18.54	0	0	0	none	none	none	none	none	none	none	ACTCTCCCTCAAGTGCTTCTC	none	none	none	ACTCTCCCTCAAGAGCTTCTC
gma-MIR-171o-3p	rare miRNAs	1	0	22.8	0	0	0	0	0	0	0	0	0	none	TTGAGCCGTGCCAATATCACA	none	none	none	none	none	none	none	none	none	TTGAGCCGTGCCAATATCACA
osa-MIR-396h	rare miRNAs	1	0	0	0	0	0	0	0	0	0	3.37	0	none	none	none	none	none	none	none	none	none	TTCCACAGGTTTCTTGAACGG	none	TCCACAGGCTTTCTTGAACGG
mdm-MIR-827	rare miRNAs	1	0	0	0	0	0	0	0	4.71	0	0	0	none	none	none	none	none	none	none	TTAGATGACCATCAACGAACA	none	none	none	TTAGATGACCATCAACGAACA
mtr-MIR-5266	rare miRNAs	1	0	0	0	0	0	0	0	0	0	37.89	0	none	none	none	none	none	none	none	none	none	GGGGGACGGACTGGG	none	CTGGGGGACTGTCTGGGGCG
aly-MIR-164a-3p	rare miRNAs	1	0	0	0	0	0	0	0	0	0	12.73	0	none	none	none	none	none	none	none	none	none	CACGTGCTCCACTTCTCCAAC	none	CACGTACTCCCCTTCTCCAAC
cpa-MIR-164d	rare miRNAs	1	0	0	0	0	0	0	3.3	0	0	0	0	none	none	none	none	none	none	GGAGAAGGAGAACACGTGCA	none	none	none	none	TGGAGAAGGGGAGCACGTGCA
tae-MIR-1123	rare miRNAs	1	0	0	0	0	0	0	80.94	0	0	0	0	none	none	none	none	none	none	GAGACCTGGGCTCG	none	none	none	none	TCCGTGAGACCTGGTCTCATAGA
gma-MIR-9759	rare miRNAs	1	0	15.2	0	0	0	0	0	0	0	0	0	none	TAAGCAAGTAGAATTTAATGC	none	none	none	none	none	none	none	none	none	TATAAGCAAGTAGAATTTAAT
ath-MIR-393a-3p	rare miRNAs	1	0	0	16.05	0	0	0	0	0	0	0	0	none	none	TCATGCTATCTCTTTGGATT	none	none	none	none	none	none	none	none	ATCATGCTATCTCTTTGGATT
vvi-MIR-3627-5p	rare miRNAs	1	0	0	0	0	0	16.32	0	0	0	0	0	none	none	none	none	none	ATGTCGCAGGAGAGATGGCACT	none	none	none	none	none	TTGTCGCAGGAGAGACGGCACT
vvi-MIR-156e	rare miRNAs	1	0	0	0	0	0	0	0	0	0	0	3.1	none	none	none	none	none	none	none	none	none	none	CAGAGGAGACTGAGCC	TGACAGAGGAGAGTGAGCAC
ath-MIR-159c	rare miRNAs	1	0	0	0	0	0	0	0	0	37.98	0	0	none	none	none	none	none	none	none	none	TTTGGATTGAAGGGAGCTCCC	none	none	TTTGGATTGAAGGGAGCTCCT
sly-MIR-169e-5p	rare miRNAs	1	0	0	0	0	0	0	0	0	0	0.77	0	none	none	none	none	none	none	none	none	none	TAGCCAAGGGTGACTTGCCTT	none	TAGCCAAGGATGACTTGCCTTT
cme-MIR-530b	rare miRNAs	1	0	0	334.16	0	0	0	0	0	0	0	0	none	none	CCTGCATTTGCACCTACACCT	none	none	none	none	none	none	none	none	TGCATTTGCACCTACACCTT
sbi-MIR-5387b	rare miRNAs	1	0	0	0	0	0	0	16.93	0	0	0	0	none	none	none	none	none	none	GGCTCTGACCGCGTGCC	none	none	none	none	CGTGGCTCTGACCGGTGCTAAAGG
mtr-MIR-2645	rare miRNAs	1	0	26.6	0	0	0	0	0	0	0	0	0	none	TCTAGCCATGAGCA	none	none	none	none	none	none	none	none	none	TTTCTAGAGATGAGCATATAT
zma-MIR-156a-3p	rare miRNAs	1	0	0	0	0	0	0	0	0	0	1.99	0	none	none	none	none	none	none	none	none	none	TGCTCACTTCTCCTCTGTCAGT	none	GCTCACTTCTCTCTCTGTCAGT
csi-MIR-3946	rare miRNAs	1	0	0	0	0	0	0	0	6.48	0	0	0	none	none	none	none	none	none	none	GAGAGAAAGAGAATGAGAGC	none	none	none	TTGTAGAGAAAGAGAAGAGAGCAC
bdi-MIR-7782-3p	rare miRNAs	1	0	0	0	0	0	13.05	0	0	0	0	0	none	none	none	none	none	TGCTCTGATACCACTGTTGTG	none	none	none	none	none	ACCTGCTCTGATACCATGTTGTGA
gma-MIR-166h-5p	rare miRNAs	1	0	0	0	0	0	0	3.08	0	0	0	0	none	none	none	none	none	none	GGAATGTTGTTTGGCTCGAA	none	none	none	none	GGAATGTTGTTTGGCTCGAGG
gma-MIR-4994-3p	rare miRNAs	1	0	22.8	0	0	0	0	0	0	0	0	0	none	TGATATCCTTGAGCTAATACA	none	none	none	none	none	none	none	none	none	TGATATCCTTGAGCTAATACA
smo-MIR-156c	rare miRNAs	1	0	0	0	0	0	28.9	0	0	0	0	0	none	none	none	none	none	TTGACAGAAGAAAGAGAGCAC	none	none	none	none	none	TTGACAGAAGAAAGAGAGCAC
cre-MIR-1166.1	rare miRNAs	1	0	0	0	0	0	2.33	0	0	0	0	0	none	none	none	none	none	ACCTCGCGGTCCCC	none	none	none	none	none	TGGACCTCGCGGCCCTGGAGG
cme-MIR-399d	rare miRNAs	1	0	0	235.66	0	0	0	0	0	0	0	0	none	none	TGCCAAAGGAGAGTTGCCCTTC	none	none	none	none	none	none	none	none	TGCCAAAGGAGAGTTGCCCTT
aly-MIR-827-3p	rare miRNAs	1	0	0	0	0	0	2.8	0	0	0	0	0	none	none	none	none	none	TTAGATGACCATCAACAAACG	none	none	none	none	none	TTAGATGACCATCAACAAACG
ptc-MIR-171l-5p	rare miRNAs	1	0	0	0	0	0	0	0	0	0	3.84	0	none	none	none	none	none	none	none	none	none	CGTGATATTGGTCTGGCTCATC	none	TGTGATATTGGTCCGGCTCATC
gma-MIR-4345	rare miRNAs	1	0	28.5	0	0	0	0	0	0	0	0	0	none	TTAAGACGGAACTTACAAAGAT	none	none	none	none	none	none	none	none	none	TAAGACGGAACTTACAAAGATT
cme-MIR-169t	rare miRNAs	1	0	0	66.39	0	0	0	0	0	0	0	0	none	none	TGAGCCAAGAATGACTTGCCGGC	none	none	none	none	none	none	none	none	TGAGCCAAGAATGACTTGCCGGC
cme-MIR-169p	rare miRNAs	1	0	0	8.03	0	0	0	0	0	0	0	0	none	none	TGAGCCAAAGATGACTTGCCT	none	none	none	none	none	none	none	none	TGAGCCAAAGATGACTTGCCT
gma-MIR-5043	rare miRNAs	1	0	112.08	0	0	0	0	0	0	0	0	0	none	TGTCCCCTTCTCTGCACCACC	none	none	none	none	none	none	none	none	none	TGTCCCCTTCTCTGCACCACC
cme-MIR-169k	rare miRNAs	1	0	0	267.04	0	0	0	0	0	0	0	0	none	none	TGAGCCAAGGATGACTTGCCT	none	none	none	none	none	none	none	none	TGAGCCAAGGATGACTTGCCT
mtr-MIR-399o	rare miRNAs	1	0	0	0	0	0	0	1.32	0	0	0	0	none	none	none	none	none	none	CGCCAAAGGAGAGCTGCCCT	none	none	none	none	TGCCAAAGGAGAGCTGCCCTG
tae-MIR-9662a-3p	rare miRNAs	1	0	0	0	0	0	0	0	4.71	0	0	0	none	none	none	none	none	none	none	TGAACATCACATGAG	none	none	none	TTGAACATCCCAGAGCCACCG
sly-MIR-164a-3p	rare miRNAs	1	0	0	0	0	0	0	0	0	0	0	2.69	none	none	none	none	none	none	none	none	none	none	CATGTGCCTGTCTTCCCCATC	CATGTGCCTGTTTTCCCCATC
ppt-MIR-900-5p	rare miRNAs	1	0	0	0	0	0	0	1.1	0	0	0	0	none	none	none	none	none	none	AGGACAAGAACTCAGCT	none	none	none	none	TCCCAGGTACAAGAACACAGC
gma-MIR-166i-5p	rare miRNAs	1	0	0	0	0	0	0	0	11.18	0	0	0	none	none	none	none	none	none	none	GGAATGTTGTCTGATTCGA	none	none	none	GGAATGTCGTCTGGTTCGAG
bdi-MIR-5178-5p	rare miRNAs	1	0	0	0	0	0	0	28.15	0	0	0	0	none	none	none	none	none	none	TGGGCCGGCCGGTC	none	none	none	none	CTTGGGACCGCCGGTCAGAGC
zma-MIR-396g-5p	rare miRNAs	1	0	0	0	0	0	0	0	0	0	0	6.62	none	none	none	none	none	none	none	none	none	none	CCCACAGCTTTATTGAACAC	TCCCACAGCTTTATTGAACTG
ath-MIR-156g	rare miRNAs	1	0	0	0	0	0	0	0	1.47	0	0	0	none	none	none	none	none	none	none	TCGACAGAAGAGAGTGAGCAC	none	none	none	CGACAGAAGAGAGTGAGCAC
osa-MIR-1875	rare miRNAs	1	0	0	0	0	0	0	1.1	0	0	0	0	none	none	none	none	none	none	GGAGTGAGTGCAACAAGAAT	none	none	none	none	ACAATGGAGTGAAGTGCAACAGAA
sly-MIR-6026	rare miRNAs	1	0	0	0	0	0	0	3.52	0	0	0	0	none	none	none	none	none	none	TTCTTGGCTAGAGTTGTATTG	none	none	none	none	TTCTTGGCTAGAGTTGTATTGC
tae-MIR-9655-3p	rare miRNAs	1	0	0	6.57	0	0	0	0	0	0	0	0	none	none	GAAGGAAGCAGCCAC	none	none	none	none	none	none	none	none	CAAGGGAAGGAAGTAGCCAAC
mtr-MIR-5215	rare miRNAs	1	0	0	4.38	0	0	0	0	0	0	0	0	none	none	GAGGCGGATGAGCT	none	none	none	none	none	none	none	none	AGGAGGATGAGCTACCTGCTT
gma-MIR-167g	rare miRNAs	1	0	0	0	0	216.16	0	0	0	0	0	0	none	none	none	none	TGAAGCTGCCAGCATGATCTGA	none	none	none	none	none	none	TGAAGCTGCCAGCATGATCTGA
ppt-MIR-166k	rare miRNAs	1	0	0	0	0	0	0	0	0	0	0	3.31	none	none	none	none	none	none	none	none	none	none	TCCCGGACCAGGCTTCATTCC	TCCGGACCAGGCTTCATTCCC
gma-MIR-172h-5p	rare miRNAs	1	0	0	0	0	0	0	0	10.3	0	0	0	none	none	none	none	none	none	none	GCAGCATCATCAAGATTC	none	none	none	GCAGCAGCATCAAGATTCACA
osa-MIR-167h-3p	rare miRNAs	1	0	0	0	0	0	2.33	0	0	0	0	0	none	none	none	none	none	AGGTCATGCTGTAGTTTCATC	none	none	none	none	none	AGGTCATGCTGTAGTTTCATC
gma-MIR-1508a	rare miRNAs	1	0	0	0	0	0	2.33	0	0	0	0	0	none	none	none	none	none	CTAGAAAGGGAAATAGCAGTTG	none	none	none	none	none	TCTAGAAAGGGAAATAGCAGTTG
csi-MIR-172a-5p	rare miRNAs	1	0	0	0	0	0	0	0	0	0	0	12.2	none	none	none	none	none	none	none	none	none	none	GCAGCGTCCTCAAGATTCAC	GCAGCGTCCTCAAGATTCACA
gma-MIR-828b	rare miRNAs	1	0	0	0	0	0	0	0	0	0	0.77	0	none	none	none	none	none	none	none	none	none	TCTTGCTCAAATGAGTATTCCA	none	TCTTGCTCAAATGAGTATTCCA
osa-MIR-5523	rare miRNAs	1	0	0	40.13	0	0	0	0	0	0	0	0	none	none	TGAGGAGGAACGTATTTACTA	none	none	none	none	none	none	none	none	TGAGGAGGAACATATTTACTAG
ata-MIR-172c-5p	rare miRNAs	1	0	0	0	0	0	0	0	0	0	1.07	0	none	none	none	none	none	none	none	none	none	CGGCATCATCAAGATTCACAC	none	GTGGCATCATCAAGATTCACACA
ptc-MIR-7831	rare miRNAs	1	0	0	0	0	0	0	3.3	0	0	0	0	none	none	none	none	none	none	GATACATGTAGGACACCA	none	none	none	none	TACATGTAGAGACCACCAAAC
ath-MIR-8178	rare miRNAs	1	0	0	0	0	0	0	0	4.71	0	0	0	none	none	none	none	none	none	none	TAACAGAGGAATTGACAGTC	none	none	none	TAACAGAGTAATTGTACAGTG
osa-MIR-5809	rare miRNAs	1	0	0	0	0	0	0	1.76	0	0	0	0	none	none	none	none	none	none	CGTCGCCGCGACGG	none	none	none	none	TCGTCGCCGGCGACCACAGC
cpa-MIR-8139c	rare miRNAs	1	0	0	0	0	0	0	1.32	0	0	0	0	none	none	none	none	none	none	TCCTGGCTCAGGACG	none	none	none	none	TCCTGGCTGAGGACGGGTGTTGAA
gra-MIR-8650	rare miRNAs	1	0	0	0	0	0	0	1.1	0	0	0	0	none	none	none	none	none	none	GGGAAGGACACAATCAA	none	none	none	none	AGTGGAAGGACAAAATGCAATCTG
mtr-MIR-2118	rare miRNAs	1	0	0	0	0	0	48.48	0	0	0	0	0	none	none	none	none	none	TTACCGACTCCACCCATACCTA	none	none	none	none	none	TTACCGATTCCACCCATTCCTA
gma-MIR-5671a	rare miRNAs	1	0	11.4	0	0	0	0	0	0	0	0	0	none	CATGGAAGTGAATCGGGTGACT	none	none	none	none	none	none	none	none	none	CATGGAAGTGAATCGGGTGAC
ata-MIR-319-5p	rare miRNAs	1	0	0	0	0	0	0	0	0	0	1.69	0	none	none	none	none	none	none	none	none	none	AGCTGCCGACTCATTCATTCA	none	AGCTGCCGATTCATTCATTCA
mdm-MIR-7121e	rare miRNAs	1	0	0	0	0	0	0	0	694.33	0	0	0	none	none	none	none	none	none	none	TCCTCTTGGTGATCGCCCTG	none	none	none	TCCTCTTGGTGATCGCCCTGC
gra-MIR-172a	rare miRNAs	1	0	0	0	0	0	0	0	0	0	265.23	0	none	none	none	none	none	none	none	none	none	GCGGCATCATTAAGATTCAC	none	GCGGCATTATCAAGATTCACA
sly-MIR-6027-3p	rare miRNAs	1	0	0	0	0	0	0	11.66	0	0	0	0	none	none	none	none	none	none	TGAATCCTTCGGCTATCCATA	none	none	none	none	TGAATCCTTCGGCTATCCATAA
zma-MIR-164f-3p	rare miRNAs	1	0	0	0	0	0	0	0	0	0	0.77	0	none	none	none	none	none	none	none	none	none	CACGTGCTCTCCTTCTCCAAC	none	CACGTGCGCTCCTTCTCCAAC
zma-MIR-399f-5p	rare miRNAs	1	0	0	0	0	0	0	0	0	0	0	8.27	none	none	none	none	none	none	none	none	none	none	AGGGCAACTCTCCTTTGGCAC	GGGCAACTTCTCCTTTGGCAGA
mtr-MIR-156g-3p	rare miRNAs	1	0	0	0	0	0	0	0	0	0	2.76	0	none	none	none	none	none	none	none	none	none	GCTCTCTATACTTCTGTCATC	none	GCTCTCTAGACTTCTGTCATC
sly-MIR-171e	rare miRNAs	1	0	0	3.65	0	0	0	0	0	0	0	0	none	none	TTGAGCCGCGTCAATATCTCT	none	none	none	none	none	none	none	none	TTGAGCCGCGTCAATATCTCT
osa-MIR-5788	rare miRNAs	1	0	0	16.05	0	0	0	0	0	0	0	0	none	none	GGATGTGATGATACT	none	none	none	none	none	none	none	none	TGGATGTGACATACTCTAGTA
gma-MIR-482b-5p	rare miRNAs	1	0	22.8	0	0	0	0	0	0	0	0	0	none	TATGGGGGGATTGGGAAGGAAT	none	none	none	none	none	none	none	none	none	TATGGGGGGATTGGGAAGGAAT
gma-MIR-5678	rare miRNAs	1	0	104.48	0	0	0	0	0	0	0	0	0	none	TTCCATGATAAGATCTTTGACT	none	none	none	none	none	none	none	none	none	TTCCATGATAAGATCTTTGAC
bra-MIR-9560a-3p	rare miRNAs	1	0	0	0	0	0	2.33	0	0	0	0	0	none	none	none	none	none	TCATATAAGTTCTAG	none	none	none	none	none	TCATATTAGTTCTACCTCCTGTTG
bdi-MIR-9481b	rare miRNAs	1	0	0	0	0	0	0	0	0	0	0	3.1	none	none	none	none	none	none	none	none	none	none	CAGTCGGATTCCCCACC	TCAGTCGGATTTCTCACCTTC
ath-MIR-398a-5p	rare miRNAs	1	0	0	0	0	0	0	0	1.47	0	0	0	none	none	none	none	none	none	none	GAAGGAGTGGAATGT	none	none	none	AAGGAGTGGCATGTGAACACA
mtr-MIR-5255	rare miRNAs	1	0	11.4	0	0	0	0	0	0	0	0	0	none	TGACTTGACTGAGGACATGGG	none	none	none	none	none	none	none	none	none	TGACTTGATAGAGGACATGGG
gra-MIR-8771c	rare miRNAs	1	0	0	0	0	0	0	0	0	29.54	0	0	none	none	none	none	none	none	none	none	AGGGATGTAGCGAAGCT	none	none	TAGGGAGGTAACGAAGCTTAACGG
ath-MIR-858a	rare miRNAs	1	0	0	0	0	0	0	0	6502.12	0	0	0	none	none	none	none	none	none	none	TTCGTTGTCTGTTCGACCT	none	none	none	TTTCGTTGTCTGTTCGACCTT
sly-MIR-477-5p	rare miRNAs	1	0	0	0	0	0	0	3.74	0	0	0	0	none	none	none	none	none	none	TGTCTCTCCCTCAAGGGCTCC	none	none	none	none	TGTCTCTCCCTCAAGGGCTCC
aly-MIR-169n-5p	rare miRNAs	1	0	0	42.32	0	0	0	0	0	0	0	0	none	none	TAGCCAAAGATGACTTGCCTG	none	none	none	none	none	none	none	none	TAGCCAAAGATGACTTGCCTG
ssl-MIR-1078	rare miRNAs	1	0	0	0	0	0	0	0	0	2907.68	0	0	none	none	none	none	none	none	none	none	ATTGATTCAGATTGTGAA	none	none	CTTGATTGATTCAATTGTGAT
rgl-MIR-5141	rare miRNAs	1	0	0	0	0	0	0	1.76	0	0	0	0	none	none	none	none	none	none	GACCCGACGCGACTGACAGA	none	none	none	none	AGACCCGACGCGACTGACAGATAA
mtr-MIR-2111d-3p	rare miRNAs	1	0	0	0	0	0	0	0	0	0	9.36	0	none	none	none	none	none	none	none	none	none	CCTTAGAATGCAATTGATCT	none	ATCCTTAGAATGCAGATTATC
zma-MIR-399h-5p	rare miRNAs	1	0	0	0	0	0	0	0	0	0	0	6.62	none	none	none	none	none	none	none	none	none	none	TCAGTCTCCTCTGGCC	GTGCAGTTCTCCTCTGGCACG
cme-MIR-167e	rare miRNAs	1	0	85.49	0	0	0	0	0	0	0	0	0	none	TCAAGCTGCCAGCATGATCTT	none	none	none	none	none	none	none	none	none	TCAAGCTGCCAGCATGATCTA
zma-MIR-395h-5p	rare miRNAs	1	0	0	0	0	0	0	0	0	0	1.84	0	none	none	none	none	none	none	none	none	none	GTTCCCTTGAACACTTCACT	none	GTTCCCTTCAAGCACTTCACAT
gma-MIR-4415b-3p	rare miRNAs	1	0	56.99	0	0	0	0	0	0	0	0	0	none	TTGATTCTCATCACAACATGG	none	none	none	none	none	none	none	none	none	TTGATTCTCATCACAACATGG
gma-MIR-9738	rare miRNAs	1	0	0	0	0	0	0	1.32	0	0	0	0	none	none	none	none	none	none	AATGATGTGGGCTCT	none	none	none	none	TGAAACATGATGTGGACTCTTC
bra-MIR-2111-5p	rare miRNAs	1	0	0	0	0	0	0	1.1	0	0	0	0	none	none	none	none	none	none	ATCGCATCCTGGGGC	none	none	none	none	TAATCTGCATCCTGGGGTTTA
sly-MIR-482e-3p	rare miRNAs	1	0	0	0	0	0	0	46.63	0	0	0	0	none	none	none	none	none	none	TCTTTCCTACTCCTCCCATACC	none	none	none	none	TCTTTCCTACTCCTCCCATACC
csi-MIR-3951	rare miRNAs	1	0	0	0	0	0	0	0	0	0	0	3.51	none	none	none	none	none	none	none	none	none	none	TAGATAAAGATGAGAGAATT	TAGATAAAGATGAGAGAAAAA
ppt-MIR-1024a	rare miRNAs	1	0	19	0	0	0	0	0	0	0	0	0	none	CTCTGGTTGGAATTGTA	none	none	none	none	none	none	none	none	none	TCTGGTTGGATTGTAGGCCTC
bdi-MIR-5066	rare miRNAs	1	0	0	0	0	0	0	0	6.77	0	0	0	none	none	none	none	none	none	none	GTATAAGTGGGAGCCTC	none	none	none	AAGTGTATAAGTGGAGTGCCT
gma-MIR-4409	rare miRNAs	1	0	51.29	0	0	0	0	0	0	0	0	0	none	TAACAAGTGGGTTTGTTGACT	none	none	none	none	none	none	none	none	none	TAACAAGTGGGTTTGTTGACTG
gma-MIR-1510b-3p	rare miRNAs	1	0	0	0	14.43	0	0	0	0	0	0	0	none	none	none	TGTTGTTTAACCTATTCCACCT	none	none	none	none	none	none	none	TGTTGTTTTACCTATTCCACC
ppt-MIR-167	rare miRNAs	1	0	28.5	0	0	0	0	0	0	0	0	0	none	TGAAGCTGCCAGCATGATCCT	none	none	none	none	none	none	none	none	none	GGAAGCTGCCAGCATGATCCT
mdm-MIR-156s	rare miRNAs	1	0	0	0	0	0	0	1.98	0	0	0	0	none	none	none	none	none	none	CTGACAGAAGATAGAGAGCAC	none	none	none	none	CTGACAGAAGATAGAGAGCAC
lja-MIR-7528	rare miRNAs	1	13.69	0	0	0	0	0	0	0	0	0	0	TATGCTAATCTGAGGCTT	none	none	none	none	none	none	none	none	none	none	CCGAAATGCTAATCTGAAGCTT
csi-MIR-530a	rare miRNAs	1	0	0	0	0	0	0	0	0	0	0	1.45	none	none	none	none	none	none	none	none	none	none	TGCATTTGCACCTGCACCTTG	TGCATTTGCACCTGCACCTTG
aly-MIR-845b-5p	rare miRNAs	1	0	13.3	0	0	0	0	0	0	0	0	0	none	TCAATTGGTCAGAGCACC	none	none	none	none	none	none	none	none	none	TCAATTGGTATCAGAGCAACG
rgl-MIR-7972	rare miRNAs	1	0	0	0	0	0	10.26	0	0	0	0	0	none	none	none	none	none	TTGTCAGGGTTGTGATTCTCC	none	none	none	none	none	TTGTCAGGCTTGTTATTCTCC
lja-MIR-171c	rare miRNAs	1	0	0	0	0	0	0	0	0	0	14.11	0	none	none	none	none	none	none	none	none	none	TGAGCCGAATCAATATCACTC	none	TGAGCCGAATCAATATCACTC
sly-MIR-1919a	rare miRNAs	1	0	0	0	0	0	0	1327.08	0	0	0	0	none	none	none	none	none	none	ACGAGAGTCATCTGTGACAG	none	none	none	none	ACGAGAGTCATCTGTGACAGG
osa-MIR-530-5p	rare miRNAs	1	0	0	0	0	0	0	0	0	0	103.09	0	none	none	none	none	none	none	none	none	none	TGCATTTGCACCTGCACCTGA	none	TGCATTTGCACCTGCACCTA
gma-MIR-172d	rare miRNAs	1	0	0	0	0	0	0	0	0	0	5.52	0	none	none	none	none	none	none	none	none	none	GGAATCTTGATGATGCTGCAG	none	GGAATCTTGATGATGCTGCAGCAG
osa-MIR-156j-3p	rare miRNAs	1	0	0	0	0	0	0	0	0	0	0	1.86	none	none	none	none	none	none	none	none	none	none	TGCTCGCTCCTCTTCTGTCAGC	GCTCGCTCCTCTTTCTGTCAGC
sly-MIR-168a-3p	rare miRNAs	1	0	0	0	0	0	0	96.55	0	0	0	0	none	none	none	none	none	none	CCTGCCTTGCATCAACTG	none	none	none	none	CCTGCCTTGCATCAACTGAAT
sly-MIR-6022	rare miRNAs	1	0	0	0	0	0	0	31.67	0	0	0	0	none	none	none	none	none	none	TGGAAGGGAGAATATCCAGG	none	none	none	none	TGGAAGGGAGAATATCCAGGA
osa-MIR-169q	rare miRNAs	1	0	0	0	0	0	0	0	0	0	0	1.24	none	none	none	none	none	none	none	none	none	none	CGCCAGAGGAGACTGC	TAGCCAAGGAGACTGCCCATG
mtr-MIR-2199	rare miRNAs	1	0	125.38	0	0	0	0	0	0	0	0	0	none	TGATACACTAGCACGGGTCAC	none	none	none	none	none	none	none	none	none	TGATACACTAGCACGGATCAC
zma-MIR-398b-3p	rare miRNAs	1	0	0	0	0	0	0	0	0	0	0	1.65	none	none	none	none	none	none	none	none	none	none	TGTGTTCTCAGGTCGCCCCCG	TGTGTTCTCAGGTCGCCCCCG
bdi-MIR-7742-3p	rare miRNAs	1	0	224.17	0	0	0	0	0	0	0	0	0	none	TGTCTGTTGGAGTGAAT	none	none	none	none	none	none	none	none	none	TGTGTGTTCGAGTGAATGAGT
mdm-MIR-393f	rare miRNAs	1	4.03	0	0	0	0	0	0	0	0	0	0	AGATCATGCGATCCCTTCGGA	none	none	none	none	none	none	none	none	none	none	ATCATGCGATCCCTTCGGACG
osa-MIR-5532	rare miRNAs	1	0	0	4.38	0	0	0	0	0	0	0	0	none	none	TATGGAATATATGACAAAGGT	none	none	none	none	none	none	none	none	ATGGAATATATGACAAAGGTGG
osa-MIR-2118n	rare miRNAs	1	0	0	0	0	134.62	0	0	0	0	0	0	none	none	none	none	TTCCCGATGCCTCCCATTCCTA	none	none	none	none	none	none	TTCCCGATGCCTCCCATTCCTA
mdm-MIR-482c	rare miRNAs	1	0	0	0	0	0	0	0	374.69	0	0	0	none	none	none	none	none	none	none	TCTTTCCTAACCCTCCCATTCC	none	none	none	TCTTTCCTAACCCTCCCATTCC
tae-MIR-156	rare miRNAs	1	0	0	0	14.43	0	0	0	0	0	0	0	none	none	none	ACAGAAGAGAGTGAGCACACT	none	none	none	none	none	none	none	TGACAGAAGAGAGTGAGCACA
sly-MIR-5300	rare miRNAs	1	0	0	0	0	0	0	1.32	0	0	0	0	none	none	none	none	none	none	TCCCCAGTCCAGGCATTCCAAC	none	none	none	none	TCCCCAGTCCAGGCATTCCAAC
bdi-MIR-5184	rare miRNAs	1	0	0	5.84	0	0	0	0	0	0	0	0	none	none	TCTCAACATTATGCC	none	none	none	none	none	none	none	none	TTCTAACATTATGCACATCTA
ath-MIR-390a-3p	rare miRNAs	1	0	0	0	0	0	0	0	0	0	5.22	0	none	none	none	none	none	none	none	none	none	CGCTATCCATCCTGAGTTTCA	none	CGCTATCCATCCTGAGTTTCA
bdi-MIR-9482	rare miRNAs	1	0	0	4.38	0	0	0	0	0	0	0	0	none	none	GGGGAAGAAGTGGAC	none	none	none	none	none	none	none	none	CCTTTGGGGAAGAAGGGAAAC
cpa-MIR-8151	rare miRNAs	1	0	0	0	0	0	0	1.1	0	0	0	0	none	none	none	none	none	none	GGATACCACGTAGGACA	none	none	none	none	TGGATACCAGTAGACAGATA
osa-MIR-399j	rare miRNAs	1	0	0	0	0	0	0	0	0	0	0	57.27	none	none	none	none	none	none	none	none	none	none	TGCCAAAGGAGAGTTGCCCTA	TGCCAAAGGAGAGTTGCCCTA
cre-MIR-1150.3	rare miRNAs	1	0	0	0	0	0	0	0	0	0	6.9	0	none	none	none	none	none	none	none	none	none	GCGGCGACGTGGGC	none	TGCAGCGGCGACTGGGGCCGA
gma-MIR-5764	rare miRNAs	1	0	11.4	0	0	0	0	0	0	0	0	0	none	TCCGTTCGCGGACATGATGGAT	none	none	none	none	none	none	none	none	none	TCCATTCGCGGACATGATGGAT
tcc-MIR-399e	rare miRNAs	1	0	0	0	0	0	0	0	0	0	0	24.6	none	none	none	none	none	none	none	none	none	none	CGCCAAAGGAGAATTGCCCTG	CGCCAAAGGAGAATTGCCCTG
sly-MIR-9471a-3p	rare miRNAs	1	0	0	0	0	0	0	5.72	0	0	0	0	none	none	none	none	none	none	TTGGCTGAGTGAGCATCACGG	none	none	none	none	TTGGCTGAGTGAGCATCACGG
aly-MIR-399a-5p	rare miRNAs	1	0	0	0	0	0	0	0	0	0	1.53	0	none	none	none	none	none	none	none	none	none	GGGTGAGATCTCTTATTGGCA	none	GGGTAAGATCTCTATTGGCAGG
mdm-MIR-7125	rare miRNAs	1	0	0	0	0	0	0	0	57.69	0	0	0	none	none	none	none	none	none	none	CGAACTTATTGCAACTAGCTT	none	none	none	CGAACTTATTGCAACTAGCTT
bdi-MIR-7725a-5p	rare miRNAs	1	0	0	0	0	0	0	0	0	0	0.92	0	none	none	none	none	none	none	none	none	none	CGAGATCGCGTCGT	none	TGACGAGATCACATCGTTTGCACA
ptc-MIR-473a-5p	rare miRNAs	1	0	0	0	0	0	0	0	0	0	0.77	0	none	none	none	none	none	none	none	none	none	ACTCTCCCTCAAGGGCTTCCA	none	ACTCTCCCTCAAGGCTTCCA
smo-MIR-408	rare miRNAs	1	0	0	0	0	0	0	0	0	0	41.73	0	none	none	none	none	none	none	none	none	none	TGCACTGCCTCTTCCCTGGCTG	none	TGCACTGCCTCTTCCCTGGCTG
tcc-MIR-169g	rare miRNAs	1	0	0	0	0	0	0	0	6.48	0	0	0	none	none	none	none	none	none	none	TAGCCAGGGATGACTTGCCT	none	none	none	TAGCCAGGGATGACTTGCCTA
mdm-MIR-7120b	rare miRNAs	1	0	0	0	0	0	0	0	9.12	0	0	0	none	none	none	none	none	none	none	TTGTTATATTGTCAGATTGTC	none	none	none	TGTTATATTGTCAGATTGTCA
pab-MIR-3712	rare miRNAs	1	0	0	0	0	0	0	1.1	0	0	0	0	none	none	none	none	none	none	GATCAAGATCAAGACCACCA	none	none	none	none	TGTGATCAAGATCAGACTACCA
ath-MIR-4228-3p	rare miRNAs	1	0	0	0	0	0	0	1.1	0	0	0	0	none	none	none	none	none	none	TCGGATGTGGAACGGTG	none	none	none	none	TCGGATGCGAAACGGTGGTGT
tae-MIR-9661-5p	rare miRNAs	1	0	0	0	40.39	0	0	0	0	0	0	0	none	none	none	GGTAGAGCAGAGGAC	none	none	none	none	none	none	none	TGAAGTAGAGCAGGGACCTCA
vvi-MIR-2950-5p	rare miRNAs	1	0	0	5.11	0	0	0	0	0	0	0	0	none	none	TTCCATCTCTTGCACACTGGA	none	none	none	none	none	none	none	none	TTCCATCTCTTGCACACTGGA
ath-MIR-169a-3p	rare miRNAs	1	0	45.59	0	0	0	0	0	0	0	0	0	none	GGCAAGTTGGCCTTGGCTA	none	none	none	none	none	none	none	none	none	GGCAAGTTGTCCTTGGCTAC
vvi-MIR-477b-3p	rare miRNAs	1	0	0	0	0	0	0	0	14.72	0	0	0	none	none	none	none	none	none	none	GAAGACCTTGGGGAGAGTGG	none	none	none	CGAAGTCTTTGGGGAGAGTGG
bdi-MIR-171a	rare miRNAs	1	0	0	0	0	0	0	0	0	0	1.69	0	none	none	none	none	none	none	none	none	none	TGATTGAGCCGCGCCAATATC	none	TGATTGAGCCGCGCCAATATC
sly-MIR-167b-3p	rare miRNAs	1	0	0	0	0	0	0	0	0	0	0	3.31	none	none	none	none	none	none	none	none	none	none	AGGTCATCTTGCAGCTTCAAT	AGGTCATCTAGCAGCTTCAAT
ghr-MIR-479	rare miRNAs	1	0	0	0	0	0	0	0	615.75	0	0	0	none	none	none	none	none	none	none	TGTGATATTGGTTCTGGCTC	none	none	none	CGTGATATTGGTTCGGCTCATC
csi-MIR-3947-5p	rare miRNAs	1	0	0	0	0	0	0	0	0	0	0	1.24	none	none	none	none	none	none	none	none	none	none	TCTTATTTCAGTAGACGACGTCAC	TTATTTCAGTAGACGACGTCACA
sly-MIR-477-3p	rare miRNAs	1	0	0	0	0	0	0	1.76	0	0	0	0	none	none	none	none	none	none	GAGTTCTTGTAGGGTGAGACA	none	none	none	none	AGTTCTTGTAGGGTGAGACAAC
mtr-MIR-166e-5p	rare miRNAs	1	0	41.79	0	0	0	0	0	0	0	0	0	none	GGAATGTTGGCTGGCTCGA	none	none	none	none	none	none	none	none	none	GGAATGTTGGCTGGCTCGAGG
bdi-MIR-7772-3p	rare miRNAs	1	0	0	3.65	0	0	0	0	0	0	0	0	none	none	TCCATGTTCTGAGAA	none	none	none	none	none	none	none	none	AGATCTCCATGAACTGAGAAACGG
mtr-MIR-5750	rare miRNAs	1	0	0	4.38	0	0	0	0	0	0	0	0	none	none	GAGATAGAACGAGAA	none	none	none	none	none	none	none	none	AAGAGAGATAGATCAGAATTGACA
mdm-MIR-2118b	rare miRNAs	1	0	0	0	0	0	0	0	82.41	0	0	0	none	none	none	none	none	none	none	CTACCGATGCCACTAAGTCCCA	none	none	none	CTACCGATGCCACTAAGTCCCA
sly-MIR-1919c-5p	rare miRNAs	1	0	0	0	0	0	0	194.64	0	0	0	0	none	none	none	none	none	none	TGTCGCAGATGACTTTCGCCC	none	none	none	none	TGTCGCAGATGACTTTCGCCC
tcc-MIR-530a	rare miRNAs	1	0	0	0	0	0	0	2.64	0	0	0	0	none	none	none	none	none	none	GCATTTGCACCTGCACCTCCT	none	none	none	none	TGCATTTGCACCTGCACCTC
ptc-MIR-396f	rare miRNAs	1	0	0	0	0	0	0	0	2.06	0	0	0	none	none	none	none	none	none	none	TTCCACGGCTTTCTTGAACTG	none	none	none	TTCCACGGCTTTCTTGAACTG
ptc-MIR-398c-5p	rare miRNAs	1	0	0	0	0	0	0	0	0	0	6.14	0	none	none	none	none	none	none	none	none	none	GGAGTGACCTGAGATCACATG	none	GGAGCGACCTGAAATCACATG
osa-MIR-1846d-3p	rare miRNAs	1	0	0	0	0	0	7.46	0	0	0	0	0	none	none	none	none	none	CGGCGCCGCCGGGC	none	none	none	none	none	TATCCGGCGCCGCAGGGAGG
mdm-MIR-482a-3p	rare miRNAs	1	0	0	0	0	0	0	0	2776.45	0	0	0	none	none	none	none	none	none	none	TTCCCAAGCCCGCCCATTCCT	none	none	none	TTCCCAAGCCCGCCCATTCCTA
osa-MIR-169n	rare miRNAs	1	0	0	0	0	0	0	0	0	0	1.07	0	none	none	none	none	none	none	none	none	none	TAGCCAAGAATGACTTGCCTG	none	TAGCCAAGAATGACTTGCCTA
sly-MIR-9471b-3p	rare miRNAs	1	0	0	0	0	0	0	18.91	0	0	0	0	none	none	none	none	none	none	TTGGCTGAGTGAGCATCACT	none	none	none	none	TTGGCTGAGTGAGCATCACTG
sly-MIR-403-3p	rare miRNAs	1	0	0	0	0	0	0	26.17	0	0	0	0	none	none	none	none	none	none	CTAGATTCACGCACAAGCTCG	none	none	none	none	CTAGATTCACGCACAAGCTCG
mdm-MIR--7124a	rare miRNAs	1	0	0	0	0	0	0	0	11.77	0	0	0	none	none	none	none	none	none	none	CACCAATATCAACTTTATTTG	none	none	none	CACCAATATCAACTTTATTTG
osa-MIR--159c	rare miRNAs	1	4.03	0	0	0	0	0	0	0	0	0	0	TTTGGATTGAAGGGAGCTCCA	none	none	none	none	none	none	none	none	none	none	ATTGGATTGAAGGGAGCTCCA
mdm-MIR--396a	rare miRNAs	1	0	0	0	0	0	0	0	0	0	1.07	0	none	none	none	none	none	none	none	none	none	TTCCACAGCTTTCTTGAACAG	none	TTCCACAGCTTTCTTGAACAG
lja-MIR--7539	rare miRNAs	1	0	0	0	0	0	0	1.54	0	0	0	0	none	none	none	none	none	none	CGAGCGAGAGAGGACA	none	none	none	none	TCGAGAGAGAGAGCGACGAGG
osa-MIR--419	rare miRNAs	1	0	0	0	0	0	0	0	0	101.28	0	0	none	none	none	none	none	none	none	none	TGAGAATGCTGACATGAG	none	none	TGATGAATGCTGACGATGTTG
cre-MIR-912	rare miRNAs	1	0	0	5.84	0	0	0	0	0	0	0	0	none	none	GGATTGATCACAAGCC	none	none	none	none	none	none	none	none	TGGATTGATCCCAGCCAGGC
